# Supplementary material for: Rapid sexual and genomic isolation in sympatric Drosophila without reproductive character displacement
Source: Ecol Evol. 2018 Feb 11;8(5):2852–67. doi: 10.1002/ece3.3893 (PMC5838044; doi:10.1002/ece3.3893)
Supplement: Supplementary file 3 [file ECE3-8-2852-s003.xlsx]

## Sheet: Complete List
Suplementary Table S1.
Abreviation	Location name	Toathabasca (WN) (address)	latitude/longitude	Date/Ymahican (EA)r collected	sequencing id#	iso lines	species	Copulation Duration (controled by male)	Male Courtship Song (IPI)	Nona (AGCG-ancestral-athabasca (WN),lenape (EB)/ TCAA- mahican (EA); also site 20 A-lenape (EB), C-mahican (EA))	Tested for sexual isolation from other species	Period Indel:D = deletion (mahican (EA)) I = insertion (athabasca (WN)))
BCSQ	Squamish	1000 Finch Dr. Squamish, BC V8B 0M5, Canada	49.717760, -123.146168	2015-06-30	109	BCSQ1	athabasca (WN)			athabasca (WN)
					110	BCSQ2	athabasca (WN)			athabasca (WN)	x
					103	BCSQ3	athabasca (WN)			athabasca (WN)
					136	BCSQ4	athabasca (WN)			athabasca (WN)
					177	BCSQ5	athabasca (WN)			athabasca (WN)
					170	BCSQ50	athabasca (WN)			athabasca (WN)
					169	BCSQ6	athabasca (WN)			athabasca (WN)
					141	BCSQmix	athabasca (WN)			athabasca (WN)
					296	PSlenape (EB)CSQ	pseudoobscura			AGCG
BCW	Whistler	8000 Alpine Way, Whistler, BC V0N 1B8, Canada	50.150758, -122.960790	2015-06-30	242	BCW1	athabasca (WN)			athabasca (WN)
					260	BCW10	athabasca (WN)			athabasca (WN)
					249	BCW11	athabasca (WN)			athabasca (WN)	x
					250	BCW12	athabasca (WN)			athabasca (WN)
					251	BCW13	athabasca (WN)			athabasca (WN)	x
					241	BCW16	athabasca (WN)			athabasca (WN)	x
					252	BCW18	athabasca (WN)			athabasca (WN)
					243	BCW2	athabasca (WN)			athabasca (WN)	x
					253	BCW20	athabasca (WN)			athabasca (WN)
					254	BCW22	athabasca (WN)			athabasca (WN)
					277	BCW23	athabasca (WN)			athabasca (WN)
					255	BCW24	athabasca (WN)			athabasca (WN)
					256	BCW25	athabasca (WN)			athabasca (WN)
					257	BCW26	athabasca (WN)			athabasca (WN)
					258	BCW27	athabasca (WN)			athabasca (WN)	x
					259	BCW33	athabasca (WN)			athabasca (WN)
					278	BCW36	athabasca (WN)			athabasca (WN)	x
					279	BCW37	athabasca (WN)			athabasca (WN)	x
					280	BCW39	athabasca (WN)			athabasca (WN)	x
					244	BCW4	athabasca (WN)			athabasca (WN)
					281	BCW41	athabasca (WN)			athabasca (WN)
					282	BCW43	athabasca (WN)			athabasca (WN)
					283	BCW45	athabasca (WN)			athabasca (WN)	x
					245	BCW5	athabasca (WN)			athabasca (WN)
					246	BCW6	athabasca (WN)			athabasca (WN)	x
					240	BCW7	athabasca (WN)			athabasca (WN)	x
					284	BCW70	athabasca (WN)			athabasca (WN)	x
					285	BCW75	athabasca (WN)			athabasca (WN)
					247	BCW8	athabasca (WN)			athabasca (WN)	x
					286	BCW80	athabasca (WN)			athabasca (WN)	x
					248	BCW9	athabasca (WN)			athabasca (WN)	x
					298	PSlenape (EB)CW35	pseudoobscura			AGCG
CMB/CMH	Camden Hills State park (Bmahican (EA)ch/Hills)	Belfast Rd Camden, ME 04843	44.230136, -69.047363	2012-08-29	4	CMB2	mahican (EA)			mahican (EA)		D
					308	CMB2	mahican (EA)			mahican (EA)
					10	CMB3	mahican (EA)			mahican (EA)		D
					314	CMB3	mahican (EA)			mahican (EA)
					17	CMB5	mahican (EA)			mahican (EA)		D
					321	CMB5	mahican (EA)			mahican (EA)
					21	CMB6	mahican (EA)	02:04:00	mahican (EA)	mahican (EA)
					325	CMB6	mahican (EA)	2:33, 2:10	mahican (EA)	mahican (EA)		D
					23	CMB7	mahican (EA)			mahican (EA)
					327	CMB7	mahican (EA)			mahican (EA)
					24	CMB8	mahican (EA)			mahican (EA)
					328	CMB8	mahican (EA)			mahican (EA)
					1	CMB10	mahican (EA)		mahican (EA)	mahican (EA)
					305	CMB10	mahican (EA)		mahican (EA)	mahican (EA)
					306	CMB13	mahican (EA)			mahican (EA)		D
					307	CMB19	mahican (EA)			mahican (EA)
					309	CMB21	mahican (EA)			mahican (EA)
					6	CMB24	mahican (EA)			mahican (EA)		D
					310	CMB24	mahican (EA)			mahican (EA)
					8	CMB27	mahican (EA)			mahican (EA)
					312	CMB27	mahican (EA)			mahican (EA)		D
					9	CMB29	mahican (EA)			mahican (EA)		D
					313	CMB29	mahican (EA)			mahican (EA)
					315	CMB30	mahican (EA)			mahican (EA)		D
					12	CMB31	mahican (EA)			mahican (EA)		D
					316	CMB31	mahican (EA)			mahican (EA)
					13	CMB32	mahican (EA)			mahican (EA)		D
					317	CMB32	mahican (EA)			mahican (EA)
					14	CMB39	mahican (EA)	01:02:00	mahican (EA)	mahican (EA)	x	D
					318	CMB39	mahican (EA)		mahican (EA)	mahican (EA)	x
					15	CMB40	athabasca (WN)	07:12:00	athabasca (WN)	athabasca (WN)	x	I
					319	CMB40	athabasca (WN)	8:30, 9:40, 10:09, 13:45	athabasca (WN)	athabasca (WN)	x
					16	CMB45	mahican (EA)			mahican (EA)		D
					320	CMB45	mahican (EA)			mahican (EA)
					18	CMB50	mahican (EA)	01:00:00		mahican (EA)	x
					322	CMB50	mahican (EA)			mahican (EA)	x	D
					19	CMB51	mahican (EA)	01:40:00		mahican (EA)		D
					323	CMB51	mahican (EA)			mahican (EA)
					20	CMB56	mahican (EA)			mahican (EA)		D
					324	CMB56	mahican (EA)			mahican (EA)
					22	CMB61	mahican (EA)			mahican (EA)		D
					326	CMB61	mahican (EA)			mahican (EA)
					25	CMH7	mahican (EA)			mahican (EA)		D
					329	CMH7	mahican (EA)			mahican (EA)		D
					26	CMH8	mahican (EA)			mahican (EA)
					330	CMH8	mahican (EA)			mahican (EA)
					27	CMH9	mahican (EA)	01:11:00	mahican (EA)	mahican (EA)		D
					331	CMH9	mahican (EA)	02:03:00	mahican (EA)	mahican (EA)
CSP	Catskills State Park	Blue Trail West Kill, NY 12492	42.159550, -74.203332	2013-08-28	28	CSP1	mahican (EA)			mahican (EA)	x	D
					332	CSP1	mahican (EA)			mahican (EA)
					29	CSP2	mahican (EA)			mahican (EA)		D
					333	CSP2	mahican (EA)			mahican (EA)
					30	CSP3	mahican (EA)			mahican (EA)
					334	CSP3	mahican (EA)			mahican (EA)
					31	CSP4	mahican (EA)			mahican (EA)		D
					335	CSP4	mahican (EA)			mahican (EA)
					32	CSP5	mahican (EA)			mahican (EA)		D
					336	CSP5	mahican (EA)			mahican (EA)
					33	CSP6	mahican (EA)			mahican (EA)
					337	CSP6	mahican (EA)			mahican (EA)
					34	CSP7	mahican (EA)			mahican (EA)		D
					338	CSP7	mahican (EA)			mahican (EA)
DP	Dodge Point Preserve	nmahican (EA)r Damariscotta, ME	43.995106, -69.566346	2012-09-12	35	DP1	mahican (EA)	01:38:00	mahican (EA)	mahican (EA)	x	D
					339	DP1	mahican (EA)	1:40, 3:35, 4:00	mahican (EA)	mahican (EA)	x
					39	DP2	mahican (EA)			mahican (EA)		D
					343	DP2	mahican (EA)			mahican (EA)
					40	DP4	mahican (EA)			mahican (EA)		D
					344	DP4	mahican (EA)			mahican (EA)
					X	DP6	mahican (EA)	01:35:00	mahican (EA)	mahican (EA)	x	D
					41	DP9	mahican (EA)	02:24:00	mahican (EA)	mahican (EA)	x	D
					345	DP9	mahican (EA)	2:19, 2:03	mahican (EA)	mahican (EA)	x
					340	DP12	mahican (EA)					D
					37	DP16	mahican (EA)			mahican (EA)		D
					341	DP16	mahican (EA)			mahican (EA)
					342	DP17	mahican (EA)			mahican (EA)
HDP	Half Day Forest Preserve	Lincolnshire, IL 60069	42.214234, -87.932284	2013-06-13	42	HDP1	mahican (EA)	03:38:00	mahican (EA)	mahican (EA)		D
					346	HDP1	mahican (EA)		mahican (EA)	mahican (EA)
HIF/HIM	Holbrook Island Sanctuary State Park	Castine, ME 04642	44.351926, -68.794703	2012-08-29	X	HIF3	mahican (EA)	1:18, 1:03	mahican (EA)	mahican (EA)	x	D
					43	HIF4	mahican (EA)	01:23:00	mahican (EA)	mahican (EA)		D
					347	HIF4	mahican (EA)	1:10, 2:00	mahican (EA)	mahican (EA)		D
					44	HIF5	mahican (EA)		mahican (EA)	mahican (EA)	x
					348	HIF5	mahican (EA)		mahican (EA)	mahican (EA)	x
					45	HIF7	mahican (EA)			mahican (EA)		D
					349	HIF7	mahican (EA)			mahican (EA)
					46	HIF8	mahican (EA)			mahican (EA)		D
					350	HIF8	mahican (EA)			mahican (EA)
					47	HIF8.2	mahican (EA)			mahican (EA)
					351	HIF8.2	mahican (EA)			mahican (EA)
					352	HIM2	mahican (EA)			mahican (EA)		D
ILDG	Dmahican (EA)r Grove Forest Preserve	Barrington, IL 60010	42.148326, -88.072699	2015-09-28	299	AffILDG38	Affinis			AGCG
					300	AffILDG38	Affinis			AGCG
					301	AffILDG41	Affinis			AGCG
					302	AffILDG41	Affinis			AGCG
					303	AffILDG57	Affinis			AGCG
					304	AffILDG57	Affinis			AGCG
					381	AffILDG61	Affinis			AGCG
					382	AffILDG61	Affinis			AGCG
					383	AffILDG87	Affinis			AGCG
					384	AffILDG87	Affinis			AGCG
					202	ILDG13	mahican (EA)	02:00:00	mahican (EA)	mahican (EA)
					203	ILDG23	mahican (EA)	2:00,1:55		mahican (EA)	x
					204	ILDG24	mahican (EA)		mahican (EA)	mahican (EA)	x
					263	ILDG27	mahican (EA)	01:10:00	mahican (EA)	mahican (EA)	x
					205	ILDG33	mahican (EA)	1:30, 3:00	mahican (EA)	mahican (EA)
					264	ILDG35	mahican (EA)			mahican (EA)	x
					206	ILDG36	mahican (EA)	01:00:00	mahican (EA)	mahican (EA)
					201	ILDG4	mahican (EA)	01:50:00	mahican (EA)	mahican (EA)	x
					207	ILDG42	mahican (EA)	1:00, 1:00	mahican (EA)	mahican (EA)	x
					208	ILDG46	mahican (EA)			mahican (EA)
					209	ILDG47	mahican (EA)		mahican (EA)	mahican (EA)	x
					210	ILDG48	mahican (EA)		mahican (EA)	mahican (EA)
					211	ILDG49				mahican (EA)
					212	ILDG56	mahican (EA)	1:00, 1:00	mahican (EA)	mahican (EA)
					213	ILDG58	mahican (EA)	00:55:00	mahican (EA)	mahican (EA)	x
					261	ILDG6	mahican (EA)			mahican (EA)
					214	ILDG64	mahican (EA)		mahican (EA)	mahican (EA)	x
					265	ILDG68	mahican (EA)		mahican (EA)	mahican (EA)	x
					262	ILDG7	mahican (EA)	01:30:00		mahican (EA)
					215	ILDG74	mahican (EA)	02:30:00	mahican (EA)	mahican (EA)
QLDE	Lac-Des-Ecorces rest stop/park	Lac-Des-Ecorces, Qulenape (EB)ec, Canada	46.556399, -75.364072	2014-09-06	49	QLdE1	mahican (EA)			mahican (EA)
					353	QLdE1	mahican (EA)			mahican (EA)
					50	QLdE10	mahican (EA)			mahican (EA)
					354	QLdE10	mahican (EA)			mahican (EA)
					51	QLdE11	mahican (EA)		mahican (EA)	mahican (EA)	x
					355	QLdE11	mahican (EA)		mahican (EA)	mahican (EA)	x
					52	QLdE12	mahican (EA)		mahican (EA)	mahican (EA)
					356	QLdE12	mahican (EA)		mahican (EA)	mahican (EA)
					53	QLdE13	mahican (EA)		mahican (EA)	mahican (EA)
					357	QLdE13	mahican (EA)		mahican (EA)	mahican (EA)
					54	QLdE2	mahican (EA)			mahican (EA)
					358	QLdE2	mahican (EA)			mahican (EA)
					55	QLdE3	mahican (EA)		mahican (EA)	mahican (EA)
					359	QLdE3	mahican (EA)		mahican (EA)	mahican (EA)
					56	QLdE4
					360	QLdE4
					57	QLdE5	mahican (EA)			mahican (EA)
					361	QLdE5	mahican (EA)			mahican (EA)
					362	QLdE6	mahican (EA)	02:00:00	mahican (EA)	mahican (EA)
					59	QLdE7	mahican (EA)			mahican (EA)
					363	QLdE7	mahican (EA)			mahican (EA)
					60	QLdE8	mahican (EA)		mahican (EA)	mahican (EA)
					364	QLdE8	mahican (EA)		mahican (EA)	mahican (EA)
					61	QLdE9	mahican (EA)		mahican (EA)	mahican (EA)
					365	QLdE9	mahican (EA)		mahican (EA)	mahican (EA)
LK	Lisha Kill Preserve	2518 Rosendale Rd, Schenectady, NY 12309	42.795028, -73.859217	2011-03-21	62	LK1	lenape (EB)		lenape (EB)	lenape (EB)	x	D
					366	LK1	lenape (EB)		lenape (EB)	lenape (EB)	x
					63	LK18	mahican (EA)			mahican (EA)		D
					367	LK18	mahican (EA)			mahican (EA)
					64	LK2	lenape (EB)	01:19:00		lenape (EB)		D
					368	LK2	lenape (EB)			lenape (EB)
					X	LK3	lenape (EB)		lenape (EB)		x
					65	LK23	mahican (EA)	2:03; 6:24	mahican (EA)	mahican (EA)	x	D
					369	LK23	mahican (EA)		mahican (EA)	mahican (EA)	x
					66	LK4	mahican (EA)			mahican (EA)		D
					370	LK4	mahican (EA)			mahican (EA)
					67	LK6	mahican (EA)			mahican (EA)		D
					371	LK6	mahican (EA)			mahican (EA)
LNOM	Sainte-Vereonique Camping Zone	nmahican (EA)r Lac Nominingue, Sainte-Véronique, Qulenape (EB)ec, Canada	46.509641, -74.980172	2014-09-06	68	LNOM1	athabasca (WN)		athabasca (WN)	athabasca (WN)	x
					372	LNOM1	athabasca (WN)		athabasca (WN)	athabasca (WN)	x
					69	LNOM2	mahican (EA)			mahican (EA)
					373	LNOM2	mahican (EA)			mahican (EA)
MD	Midway Air, Willow Springs Preserve	Willow Springs, IL 60480	41.710760, -87.873060	2011-09-12	70	MD1	mahican (EA)			mahican (EA)		D
					374	MD1	mahican (EA)			mahican (EA)
					74	MD2	HETERO			HETERO		D
					378	MD2	HETERO			HETERO
					75	MD4	lenape (EB)			lenape (EB)	x	D
					379	MD4	lenape (EB)			lenape (EB)	x
					71	MD12	lenape (EB)	01:32:00	lenape (EB)	lenape (EB)	x	D
					375	MD12	lenape (EB)		lenape (EB)	lenape (EB)	x
					72	MD13	lenape (EB)		lenape (EB)	lenape (EB)	x	D
					376	MD13	lenape (EB)		lenape (EB)	lenape (EB)	x
					73	MD15	lenape (EB)	00:48:00	lenape (EB)	lenape (EB)	x	D
					377	MD15	lenape (EB)		lenape (EB)	lenape (EB)	x
					380	Mdmix	lenape (EB)		lenape (EB)	lenape (EB)	x	D
MKSP	Mine Kill State Park	161 Mine Kill Rd, North Blenheim, NY 12131	42.427179, -74.472007	2013-08-28	77	MKSP1	mahican (EA)			mahican (EA)		D
					78	MKSP2	mahican (EA)			mahican (EA)
					79	MKSP3	mahican (EA)			mahican (EA)		D
					80	MKSP4	mahican (EA)			mahican (EA)		D
					81	MKSP6	mahican (EA)					D
MRCM	Catoctin Mountain Park	Thurmont, Maryland	39.631468, -77.444412	6/18-19/2014	84	AffMRCM1	Affinis			AGCG
					289	AffMRCM1	Affinis			AGCG
					85	AffMRCM2	Affinis			AGCG
					290	AffMRCM2	Affinis			AGCG
					291	AffMRCM2	Affinis			AGCG
					86	AffMRCM3	Affinis			AGCG
					292	AffMRCM3	Affinis			AGCG
					82	MRCM15	lenape (EB)		lenape (EB)	lenape (EB)	x
					83	MRCM2	mahican (EA)			mahican (EA)
MVS	Max V.Shaul State Park	Fultonham, NY 12071	42.547407, -74.412454	2013-08-28	X	MVS1	mahican (EA)		mahican (EA)		x
					87	MVS2						D
					88	MVS3	mahican (EA)		mahican (EA)		x	D
					89	MVS4
					90	MVS6	mahican (EA)					D
					91	MVS7	mahican (EA)			mahican (EA)
					92	MVS8	mahican (EA)		mahican (EA)	mahican (EA)	x
NJSR	Spruce Run State Park	Clinton, NJ 08809	40.661004, -74.940274	6/17-18/2014	93	NJSR12
					94	NJSR16	lenape (EB)		lenape (EB)		x
					95	NJSR17
					96	NJSR39					x
					97	NJSR46	lenape (EB)			lenape (EB)
					98	NJSR47					x
					99	NJSR48	lenape (EB)		lenape (EB)		x
					100	NJSR57	lenape (EB)		lenape (EB)	lenape (EB)	x
					101	NJSR60	lenape (EB)		lenape (EB)	lenape (EB)	x
					104	NJSR66	lenape (EB)			lenape (EB)
					105	NJSR7	lenape (EB)			lenape (EB)
					106	NJSR70
					107	NJSR81	lenape (EB)		lenape (EB)		x
					108	NJSR84	lenape (EB)			lenape (EB)
OHTO	Oak Openings Preserve Metropark	4139 Girdham Rd, Swanton, OH 43558	41.573155, -83.860256	2014-07-13	X	OHTO4	lenape (EB)		lenape (EB)		x
					111	OHTO5
					112	OHTO6	lenape (EB)			lenape (EB)
PARL	Susquehannock Campground	Raystoathabasca (WN) Lake, Hesston, PA 16647	40.396357, -78.051381	2014-07-17	113	PARL1	lenape (EB)			lenape (EB)
					114	PARL2	mahican (EA)		mahican (EA)	mahican (EA)
					115	PARL3	lenape (EB)			lenape (EB)
					116	PARL4	lenape (EB)		lenape (EB)		x
					117	PARL5	lenape (EB)			lenape (EB)
					118	PARL6	mahican (EA)		mahican (EA)	mahican (EA)
QB, QBST, QBFO	Parc national de la Jacques-Cartier	103 Chemin du Parc, Stoneham-et-Tewkesbury, QC, Canada	47.174395, -71.370153	2012-06-15	119	QB1	athabasca (WN)			athabasca (WN)		I
					122	QB2	athabasca (WN)		athabasca (WN)	athabasca (WN)	x	I
					124	QB6	mahican (EA)		mahican (EA)	mahican (EA)		D
					125	QB7	mahican (EA)	1:12, 1:25, 1:15, 1:30	mahican (EA)	mahican (EA)	x	D
					126	QB9	athabasca (WN)	06:59:00		athabasca (WN)		I
					120	QB12	athabasca (WN)		athabasca (WN)	athabasca (WN)	x	I
					121	QB17	athabasca (WN)			athabasca (WN)		I
					127	QBFO10	athabasca (WN)	7:56, 11:05	athabasca (WN)	athabasca (WN)	x	I
					128	QBFO11	athabasca (WN)					I
					129	QBFO12	athabasca (WN)	06:40:00	athabasca (WN)	athabasca (WN)	x	I
					130	QBFO14	athabasca (WN)	04:26:00			x	I
					131	QBFO2	athabasca (WN)				x	I
					132	QBFO4	athabasca (WN)			athabasca (WN)
					133	QBFO6	athabasca (WN)	10:21:00	athabasca (WN)			I
					134	QBFO8	athabasca (WN)	15:40:00	athabasca (WN)	athabasca (WN)	x	I
					135	QBST10	athabasca (WN)		athabasca (WN)	athabasca (WN)	x	I
					137	QBST4	athabasca (WN)		athabasca (WN)	athabasca (WN)		I
					138	QBST8	mahican (EA)			mahican (EA)		D
					139	QBST9	athabasca (WN)				x	I
					140	RIVR1	mahican (EA)		mahican (EA)	mahican (EA)
					123	RIVR2	mahican (EA)			mahican (EA)
ROC	Rochester NY	Rochester NY	43.235637, -77.571699	2013	142	ROC2	mahican (EA)		mahican (EA)	mahican (EA)	x	D
SAIJ	nmahican (EA)r Montrmahican (EA)l (rest stop exit 54)	Saint-Jerome, Qulenape (EB)ec, Canada	45.776362, -74.008936	2014-09-06	143	SAIJ1	mahican (EA)			mahican (EA)
					144	SAIJ2	mahican (EA)			mahican (EA)
					145	SAIJ3	mahican (EA)	3:00, 1:00	mahican (EA)	mahican (EA)
					146	SAIJ4	mahican (EA)			mahican (EA)
SB	Stony Brook University	Stony Brook, Long Island, NY	40.908966, -73.122048	2012-05-20	147	SB12	lenape (EB)					D
					148	SB13	lenape (EB)			lenape (EB)		D
					149	SB2	lenape (EB)			lenape (EB)		D
					151	SB34	lenape (EB)			lenape (EB)		D
					X	SB36	lenape (EB)		lenape (EB)		x	D
					153	SB7	lenape (EB)		lenape (EB)	lenape (EB)	x	D
SBSCP	Sufolk Country Parkland	Sound Bmahican (EA)ch, Long Island, NY	40.908966, -73.122048	2012-05-20	155	SBSCP1	lenape (EB)					D
					156	SBSCP10	lenape (EB)			lenape (EB)
					157	SBSCP2				lenape (EB)		D
					158	SBSCP3	lenape (EB)		lenape (EB)	lenape (EB)	x	D
					159	SBSCP4	lenape (EB)			lenape (EB)		D
					160	SBSCP5	lenape (EB)		lenape (EB)	lenape (EB)	x	D
					161	SBSCP6	lenape (EB)			lenape (EB)		D
					162	SBSCP7	lenape (EB)		lenape (EB)	lenape (EB)		D
					163	SBSCP8	lenape (EB)			lenape (EB)		D
					164	SBSCP9	lenape (EB)		lenape (EB)	lenape (EB)	x	D
PSBE	S B Elliott State Park	Penfield, PA 15849	41.109614, -78.528438	2013-06-13	154	SBE1 (PSBE1)	mahican (EA)		mahican (EA)		x	D
TNSM	Grmahican (EA)t Smoky Mountain National Park	Clingman's Dome (1350m, 1750m), TN, NC 28713	35.581839, -83.476464	2014-07-14	165	TNSM1	athabasca (WN)	15:40:00	athabasca (WN)	athabasca (WN)	x
					173	TNSM2	mahican (EA)	01:10:00	mahican (EA)	mahican (EA)	x
					184	TNSM3	mahican (EA)			mahican (EA)
					193	TNSM4	mahican (EA)	02:00:00		mahican (EA)	x
					197	TNSM6	athabasca (WN)			athabasca (WN)
					198	TNSM7	mahican (EA)			mahican (EA)
					199	TNSM8	mahican (EA)	1:00, 2:20	mahican (EA)	mahican (EA)	x
					200	TNSM9	mahican (EA)	02:00:00	mahican (EA)		x
					166	TNSM11	mahican (EA)	03:00:00	mahican (EA)	mahican (EA)	x
					167	TNSM12	mahican (EA)	1:10, 3:00	mahican (EA)		x
					168	TNSM13	athabasca (WN)	24:00, 20:00, 18:00	athabasca (WN)	athabasca (WN)
					X	TNSM15	athabasca (WN)	6:30; 13:00	athabasca (WN)
					X	TNSM16	athabasca (WN)	15:00; 19:00	athabasca (WN)		x
					X	TNSM17	athabasca (WN)	11:30:00	athabasca (WN)
					171	TNSM18	athabasca (WN)			athabasca (WN)
					172	TNSM19	athabasca (WN)		athabasca (WN)	athabasca (WN)	x
					174	TNSM20	athabasca (WN)	10:39, 14:00	athabasca (WN)	athabasca (WN)	x
					175	TNSM21	mahican (EA)			mahican (EA)
					176	TNSM22	mahican (EA)	1:50, 1:50, 1:00	mahican (EA)	mahican (EA)	x
					178	TNSM24	mahican (EA)
					179	TNSM25	mahican (EA)		mahican (EA)		x
					180	TNSM26	athabasca (WN)	10:00:00	athabasca (WN)	athabasca (WN)
					181	TNSM27	mahican (EA)			mahican (EA)
					182	TNSM28	mahican (EA)
					183	TNSM29	mahican (EA)			mahican (EA)
					185	TNSM30	athabasca (WN)	23:00, 17:00	athabasca (WN)	athabasca (WN)
					186	TNSM32	athabasca (WN)
					187	TNSM33	athabasca (WN)	21:00:00	athabasca (WN)		x
					188	TNSM34	athabasca (WN)		athabasca (WN)	athabasca (WN)
					189	TNSM35	athabasca (WN)			athabasca (WN)
					190	TNSM37	athabasca (WN)	14:00, 20:00	athabasca (WN)
					192	TNSM39	athabasca (WN)			athabasca (WN)
					194	TNSM40	mahican (EA)	03:20:00		mahican (EA)	x
					195	TNSM44	mahican (EA)			mahican (EA)
VABR	Virginia	Pmahican (EA)ks of Otter Lodge (Blue Ridge Parkway) Bedford, VA 24523	37.441746, -79.598232	2014-06-20	7	VABR1	mahican (EA)		mahican (EA)	mahican (EA)	x
					311	VABR1	mahican (EA)		mahican (EA)	mahican (EA)	x
WABA	Barnes Forest Preserve	10045 Barnes Dr, Castle Rock, WA 98611	46.370669, -122.919629	2015-06-29	287	WABA1	athabasca (WN)			athabasca (WN)
					58	WABA10	athabasca (WN)			athabasca (WN)
					76	WABA11	athabasca (WN)			athabasca (WN)
					271	WABA12	athabasca (WN)			athabasca (WN)
					5	WABA13	athabasca (WN)			athabasca (WN)	x
					11	WABA14	athabasca (WN)			athabasca (WN)
					38	WABA15	athabasca (WN)			athabasca (WN)
					2	WABA16	athabasca (WN)			athabasca (WN)
					3	WABA17	athabasca (WN)			athabasca (WN)	x
					36	WABA18	athabasca (WN)			athabasca (WN)
					272	WABA19	athabasca (WN)			athabasca (WN)	x
					288	WABA2	athabasca (WN)			athabasca (WN)
					273	WABA20	athabasca (WN)			athabasca (WN)
					274	WABA35	athabasca (WN)			athabasca (WN)	x
					48	WABA4	athabasca (WN)			athabasca (WN)
					267	WABA6	athabasca (WN)			athabasca (WN)
					102	WABA66	athabasca (WN)			athabasca (WN)
					268	WABA7	athabasca (WN)			athabasca (WN)
					275	WABA70	athabasca (WN)			athabasca (WN)
					269	WABA8	athabasca (WN)			athabasca (WN)	x
					270	WABA9	athabasca (WN)			athabasca (WN)	x
					276	WABAmix	athabasca (WN)			athabasca (WN)	x
WALS	Larrabee State Park	Whatcom County, WA	48.655950, -122.479403	2015-06-29	216	WALS1	athabasca (WN)			athabasca (WN)
					220	WALS10	athabasca (WN)			athabasca (WN)
					233	WALS11	athabasca (WN)			athabasca (WN)
					234	WALS12	athabasca (WN)			athabasca (WN)	x
					235	WALS13	athabasca (WN)			athabasca (WN)	x
					236	WALS15	athabasca (WN)			athabasca (WN)
					237	WALS16	athabasca (WN)			athabasca (WN)	x
					238	WALS17	athabasca (WN)			athabasca (WN)
					239	WALS18	athabasca (WN)			athabasca (WN)
					221	WALS19	athabasca (WN)			athabasca (WN)	x
					222	WALS20	athabasca (WN)			athabasca (WN)
					223	WALS21	athabasca (WN)			athabasca (WN)	x
					224	WALS22	athabasca (WN)			athabasca (WN)
					225	WALS23	athabasca (WN)			athabasca (WN)	x
					217	WALS3	athabasca (WN)			athabasca (WN)
					218	WALS4	athabasca (WN)			athabasca (WN)
					219	WALS5	athabasca (WN)			athabasca (WN)	x
					226	WALS50	athabasca (WN)			athabasca (WN)
					227	WALS55	athabasca (WN)			athabasca (WN)
					231	WALS6	athabasca (WN)			athabasca (WN)	x
					228	WALS60	athabasca (WN)			athabasca (WN)
					229	WALS70	athabasca (WN)			athabasca (WN)
					232	WALS8	athabasca (WN)			athabasca (WN)	x
					230	WALS80	athabasca (WN)			athabasca (WN)	x
					295	PSEWALS3	pseudoobscura			AGCG
-	-	-	-	-	293	PSlenape (EB)CVA1	pseudoobscura			AGCG
-	-	-	-	-	294	PSlenape (EB)CVA2	pseudoobscura			AGCG
-	-	-	-	-	297	MELZ30	melanogaster

## Sheet: WN-EA sympatry
ID#	Line ID	Species
4	CMB2	EA
308	CMB2	EA
10	CMB3	EA
314	CMB3	EA
17	CMB5	EA
321	CMB5	EA
21	CMB6	EA
325	CMB6	EA
23	CMB7	EA
327	CMB7	EA
24	CMB8	EA
328	CMB8	EA
1	CMB10	EA
305	CMB10	EA
306	CMB13	EA
307	CMB19	EA
309	CMB21	EA
6	CMB24	EA
310	CMB24	EA
8	CMB27	EA
312	CMB27	EA
9	CMB29	EA
313	CMB29	EA
315	CMB30	EA
12	CMB31	EA
316	CMB31	EA
13	CMB32	EA
317	CMB32	EA
14	CMB39	EA
318	CMB39	EA
15	CMB40	WN
319	CMB40	WN
16	CMB45	EA
320	CMB45	EA
18	CMB50	EA
322	CMB50	EA
19	CMB51	EA
323	CMB51	EA
20	CMB56	EA
324	CMB56	EA
22	CMB61	EA
326	CMB61	EA
25	CMH7	EA
329	CMH7	EA
26	CMH8	EA
330	CMH8	EA
27	CMH9	EA
331	CMH9	EA
68	LNOM1	WN
372	LNOM1	WN
69	LNOM2	EA
373	LNOM2	EA
119	QB1	WN
122	QB2	WN
124	QB6	EA
125	QB7	EA
126	QB9	WN
120	QB12	WN
121	QB17	WN
127	QBFO10	WN
128	QBFO11	WN
129	QBFO12	WN
130	QBFO14	WN
131	QBFO2	WN
132	QBFO4	WN
133	QBFO6	WN
134	QBFO8	WN
135	QBST10	WN
137	QBST4	WN
138	QBST8	EA
139	QBST9	WN
165	TNSM1	WN
173	TNSM2	EA
184	TNSM3	EA
193	TNSM4	EA
197	TNSM6	WN
198	TNSM7	EA
199	TNSM8	EA
200	TNSM9	EA
166	TNSM11	EA
167	TNSM12	EA
168	TNSM13	WN
X	TNSM15	WN
X	TNSM16	WN
X	TNSM17	WN
171	TNSM18	WN
172	TNSM19	WN
174	TNSM20	WN
175	TNSM21	EA
176	TNSM22	EA
178	TNSM24	EA
179	TNSM25	EA
180	TNSM26	WN
181	TNSM27	EA
182	TNSM28	EA
183	TNSM29	EA
185	TNSM30	WN
186	TNSM32	WN
187	TNSM33	WN
188	TNSM34	WN
189	TNSM35	WN
190	TNSM37	WN
192	TNSM39	WN
194	TNSM40	EA
195	TNSM44	EA

## Sheet: EA-EB sympatry
ID#	Line ID	Species
62	LK1	EB
366	LK1	EB
63	LK18	EA
367	LK18	EA
64	LK2	EB
368	LK2	EB
X	LK3	EB
65	LK23	EA
369	LK23	EA
66	LK4	EA
370	LK4	EA
67	LK6	EA
371	LK6	EA
70	MD1	EA
374	MD1	EA
74	MD2	HETERO
378	MD2	HETERO
75	MD4	EB
379	MD4	EB
71	MD12	EB
375	MD12	EB
72	MD13	EB
376	MD13	EB
73	MD15	EB
377	MD15	EB
380	Mdmix	EB
82	MRCM15	EB
83	MRCM2	EA
113	PARL1	EB
114	PARL2	EA
115	PARL3	EB
116	PARL4	EB
117	PARL5	EB
118	PARL6	EA
