# Supplementary material for: Rapid sexual and genomic isolation in sympatric Drosophila without reproductive character displacement
Source: Ecol Evol. 2018 Feb 11;8(5):2852–67. doi: 10.1002/ece3.3893 (PMC5838044; doi:10.1002/ece3.3893)
Supplement: Supplementary file 4 [file ECE3-8-2852-s004.xlsx]

## Sheet: Sheet1
Supl. Table S2.
Cross	Multiple-Choice test type	Sp1 males	Sp1 females	Sp2 males	Sp2 females	Sp1 color	Sp2 color	chamber type	time of start	Date	temp (C)	humidity (%)	#Sp1 males/age	#Sp1 females/age	#Sp2 males/age	#Sp2 females/age	total matings	sp1 homotypic	sp1 males/sp2 females	sp2 males/sp1 females	sp2 homotypic	SI index	Stand. Error	Chi-square
Cross	No-Choice test type	Sp1	Sp2	#Sp1 males/age	#Sp1 females/age	#Sp2 males/age	#Sp2 females/age	chamber type	time of start	Date	temp (C)	humidity (%)	cross 1(#fem/#male)	cross 2(#fem/#male)	cross 3(#fem/#male)	cross 4(#fem/#male)
TOTAL Sexual Isolation (athabasca (WN) - mahican (EA))																	813	0.536458	0.00866448	0.00212695	0.46034	0.97858	0.00722012	781.269
EA-symp - WN-symp	multiple choice	CMB39	CMB39	CMB40	CMB40	Green	Red	bottle	10:35:00	2014-12-18	20	62	23/3,20,24	18/17	24/17	22/15	14	0.285714	0	0	0.714286	1	0
EA-symp - WN-symp	multiple choice	CMB39	CMB39	CMB40	CMB40	Green	Red	bottle	11:25:00	2015-01-05	20	60	22/14	24/17	20/19	25/19	22	0.545455	0	0	0.454545	1	0
EA-symp - WN-symp	multiple choice	CMB39	CMB39	CMB40	CMB40	Green	Red	bottle	10:45:00	2015-01-07	19	57	25/13	24/16	22/19	25/19	12	0.333333	0	0	0.666667	1	0
EA-symp - WN-symp	multiple choice	HIF5	HIF5	CMB40	CMB40	Green	Red	bottle	10:30:00	2014-12-31	19	57	25/16,30	21/16	23/14	21/14,16	21	0.47619	0	0	0.52381	1	0
EA-symp - WN-symp	multiple choice	HIF3	HIF3	CMB40	CMB40	red/red	green/green	bottle	10:25:00	2016-07-22	19	66	22/10-15	20/10-15	17/10-15	25/10-15	10	0.2	0	0	0.8	1	0
EA-symp - WN-symp	multiple choice	QBF010	QBF010	HIF5	HIF5	Green	Red	bottle	10:45:00	2014-10-31	20.5	60	16/14	24/21	14/18	24/18	14	0.571429	0	0	0.428571	1	0
EA-symp - WN-symp	multiple choice	QBF012	QBF012	HIF5	HIF5	Green	Red	bottle	11:30:00	2015-01-09	22	61	25/21-23	20/11	24/11	17/18	19	0.631579	0	0	0.368421	1	0
EA-symp - WN-symp	multiple choice	QBF010	QBF010	CMB50	CMB50	Green	Red	bottle	10:00:00	2014-04-23	23	35	15/9	15/9	16/10	14/9	10	0.2	0	0	0.8	1	0
EA-symp - WN-symp	multiple choice	CMB50	CMB50	QBF014	QBF014	Red	Green	bottle	10:05:00	2014-04-26	24	37	12/12	15/12	15/10	15/12	6	1	0	0	0	1	0
EA-symp - WN-symp	multiple choice	CMB50	CMB50	QB12	QB12	Red	Green	bottle	10:10:00	2014-04-27	23	37	11/11	15/9	14/9	15/11	9	0.222222	0	0	0.777778	1	0
EA-symp - WN-symp	multiple choice	QBST9	QBST9	CMB39	CMB39	Red	Green	bottle	11:20:00	2014-10-31	20.5	60	23/14	23/14	23/18	23/18	13	0.692308	0	0	0.307692	1	0
WN-symp - EA-symp	multiple choice	QBF014	QBF014	CMB39	CMB39	Red	Green	bottle	11:00:00	2014-11-10	20	63	16/17	20/17	16/17	20/17	11	0.181818	0	0	0.818182	1	0
WN-symp - EA-symp	multiple choice	QBST9	QBST9	CMB10	CMB10	Green	Red	bottle	11:20:00	2014-11-10	20	63	16/17	20/17	16/17	20/17	11	0.272727	0	0	0.727273	1	0
WN-symp - EA-symp	multiple choice	QBST9	QBST9	CMB39	CMB39	Red	Green	bottle	10:50:00	2014-11-12	20.4	65	10/16	16/16	10/14	12/14	7	0.571429	0	0	0.428571	1	0
WN-symp - EA-symp	multiple choice	QBST9	QBST9	CMB10	CMB10	Red	Green	bottle	10:25:00	2014-11-24	20	61	16/14	24/14	18/24	22/19	8	0.625	0	0	0.375	1	0
WN-symp - EA-symp	multiple choice	QBST9	QBST9	CMB9	CMB9	Red	Green	bottle	10:35:00	2014-11-24	20	62	18/14	21/14	15/14	21/14	2	0.5	0	0	0.5	1	0
EA-symp - WN-symp	multiple choice	CMB39	CMB39	QBFO12	QBFO12	Red	Green	bottle	10:30:00	2014-12-31	19	57	25/16	20/16	24/16	23/16	23	0.26087	0	0	0.73913	1	0
EA-symp - WN-symp	multiple choice	CMB39	CMB39	QBFO12	QBFO12	Red	Green	bottle	11:05:00	2014-12-18	21	60	23/23	22/17	20/20	21/15,17,20	12	0.5	0.0833333	0	0.416667	0.833333	0.159571
WN-symp - EA-symp	multiple choice	QBF012	QBF012	CMB39	CMB39	Green	Red	bottle	11:00:00	2015-01-07	19	57	24/23	21/19	24/16	24/19	20	0.55	0	0	0.45	1	0
EA-symp - WN-symp	multiple choice	EA pooled (DP1, DP9, CMB50, RO2)	EA pooled (DP1, DP9, CMB50, RO2)	WN pooled (QBF010, QBF014, QB2, QB12)	WN pooled (QBF010, QBF014, QB2, QB12)	Green	Red	small cage	10:45:00	2014-04-17	22.5	56	54/9-11	61/9-11	60/9-11	58/8-11	30	0.566667	0	0	0.433333	1	0
EA-symp - WN-symp	multiple choice	DP9	DP9	QBF010	QBF010	Green	Red	bottle	10:00:00	2014-04-23	23	35	16/10	14/9	15/9	15/9	9	0.555556	0	0	0.444444	1	0
EA-symp - WN-symp	multiple choice	DP1	DP1	QBF010	QBF010	Red	Green	bottle	10:05:00	2014-04-25	23	37	14/12	20/12	12/12	14/12	12	0.833333	0	0	0.166667	1	0
EA-symp - WN-symp	multiple choice	DP9	DP9	QBF014	QBF014	Green	Red	bottle	10:50:00	2014-04-26	24	37	11/12	12/12	15/12	15/10	13	0.461538	0	0	0.538462	1	0
EA-symp - WN-symp	multiple choice	DP1	DP1	QBF014	QBF014	Red	Green	bottle	09:45:00	2014-04-26	23	37	15/10	14/10	15/10	15/10	13	0.769231	0	0	0.230769	1	0
EA-symp - WN-symp	multiple choice	DP1	DP1	QB12	QB12	Green	Red	bottle	10:30:00	4/27/2014	23	37	15/9	14/9	15/11	15/9	10	0.3	0	0	0.7	1	0
EA-symp - WN-symp	multiple choice	DP9	DP9	QB12	QB12	Red	Green	bottle	09:40:00	4/27/2014	23	37	15/9	15/9	15/9	16/9	12	0.666667	0	0	0.333333	1	0
WN-symp (TNSM) - EA-symp (TNSM)	multiple choice	TNSM19	TNSM19	TNSM2	TNSM2	Green	Red	bottle	10:50:00	2014-10-24	23	60	15/18	18/18	16/21	13/16-21	3	1	0	0	0	1	0
WN-symp (TNSM) - EA-symp (TNSM)	multiple choice	TNSM20	TNSM20	TNSM22	TNSM22	Red	Green	bottle	11:20:00	2015-02-14	19	57	18/11-17	14/11-17	18/17-25	17/17-25	11	0.363636	0	0	0.636364	1	0
EA-symp (TNSM) - WN-symp (TNSM)	multiple choice	TNSM22	TNSM22	TNSM33	TNSM33	Red	Green	bottle	12:00:00	2015-03-19	19	58	23/16	20/16	26/16	20/16-21	18	0.111111	0	0	0.888889	1	0
EA-symp (QB) - WN-symp (TNSM)	multiple choice	QBF014	QBF014	TNSM2	TNSM2	Red	Green	bottle	10:40:00	2014-11-10	20	66	17/12	16/12	17/12	16/10-12	6	0.166667	0	0	0.833333	1	0
EA-symp (QB) - WN-symp (TNSM)	multiple choice	QBST9	QBST9	TNSM2	TNSM2	Green	Red	bottle	11:05:00	2014-11-19	20	57	20/21	20/19	20/14	20/14	4	0.75	0	0	0.25	1	0
EA-symp (QB) - WN-symp (TNSM)	multiple choice	QBF014	QBF014	TNSM2	TNSM2	Green	Red	bottle	10:45:00	2014-11-25	21	60	16/15	23/15	16/15	23/15	2	0.5	0	0	0.5	1	0
EA-symp (QB) - WN-symp (TNSM)	multiple choice	QBF012	QBF012	TNSM2	TNSM2	Red	Green	bottle	10:45:00	2014-11-25	21	60	15/15	25/15	19/15	23/15	7	0.857143	0	0	0.142857	1	0
EA-symp (QB) - WN-symp (TNSM)	multiple choice	QBST3	QBST3	TNSM22	TNSM22	Green	Red	bottle	11:10:00	2015-02-18	19	57	22/16	15/16	22/16	15/16	11	0	0	0	1	1	0
EA-symp (QB) - WN-symp (TNSM)	multiple choice	QBF010	QBF010	TNSM22	TNSM22	Red	Green	bottle	12:00:00	2015-03-19	19	58	23/16	25/16	24/21	24/21	17	0.764706	0.0588235	0.0588235	0.117647	0.764706	0.156285
EA-symp (QB) - WN-symp (TNSM)	multiple choice	QBST3	QBST3	TNSM22	TNSM22	Green	Red	bottle	12:40:00	2015-03-19	19	58	17/16	22/16	21/16	21/16	3	0.333333	0	0	0.666667	1	0
EA-symp - WN-allop	multiple choice	LK23	LK23	QBFO10	QBFO10	Red	Green	bottle	10:45:00	2014-11-21	19	57	18/20	21/20	17/25	23/22	20	0.45	0.05	0	0.5	0.9	0.0974679
EA-symp - WN-allop	multiple choice	LK23	LK23	QBFO10	QBFO10	Green	Red	bottle	10:45:00	2014-11-21	19	57	23/20	22/20	25/25	25/25	20	0.5	0	0	0.5	1	0
EA-symp - WN-allop	multiple choice	LK23	LK23	QBFO10	QBFO10	Red	Green	bottle	10:40:00	2014-10-29	21	58	16/12,15	22/15	16/19	19/19	19	0.473684	0	0	0.526316	1	0
EA-symp - WN-allop	multiple choice	LK23	LK23	QBFO10	QBFO10	Green	Red	bottle	10:40:00	2014-10-29	21	58	21/15	24/15	22/19	21/19	14	0.785714	0.0714286	0	0.142857	0.857143	0.137661
EA-symp - WN-allop	multiple choice	LK23	LK23	QBFO10	QBFO10	Red	Green	bottle	10:35:00	2014-12-01	19	61	23/26	22/25	20/28	20/28	11	0.818182	0	0	0.181818	1	0
EA-symp - WN-allop	multiple choice	LK23	LK23	QBFO10	QBFO10	Green	Red	bottle	11:55:00	2014-12-01	20.5	59	23/26	22/25,17	21/28	19/28	8	0.75	0	0	0.25	1	0
EA-symp - WN-allop	multiple choice	LK23	LK23	QBFO10	QBFO10	Red	Green	bottle	11:15:00	2014-12-01	20.5	60	24/25,28	22/26,28	22/20,24	21/24	8	0.75	0	0	0.25	1	0
EA-symp - WN-allop	multiple choice	LK23	LK23	QBFO10	QBFO10	Green	Red	bottle	10:30:00	2014-11-25	19	58	17/22	23/22	19/26,28	23/26	6	0.833333	0	0	0.166667	1	0
EA-symp - WN-allop	multiple choice	LK23	LK23	QBFO10	QBFO10	Red	Green	bottle	11:00:00	2014-11-25	19	58	20/22	18/20/22	16/26	21/26	4	1	0	0	0	1	0
EA-symp - WN-allop	multiple choice	QBST10	QBST10	ROC2	ROC2	Green	Red	bottle	11:00:00	2014-07-29	21	55	5/20	18/20	7/18	17/18	5	0.2	0.2	0	0.6	0.6	0.357771
WN-symp - EA-allop	multiple choice	QBF010	QBF010	PSBE1	PSBE1	Red	Green	bottle	10:30:00	6/30/2014	21.5	52	38/10-12	46/10-12	38/10-12	46/10-12	16	0.6875	0	0	0.3125	1	0
WN-symp - EA-allop	multiple choice	QB12	QB12	PSBE1	PSBE1	Green	Red	bottle	10:50:00	2014-07-29	21	55	19/18	18/18	19/18	20/18	14	0.571429	0	0	0.428571	1	0
EA-allop - WN-allop	multiple choice	LK23	LK23	QBF010	WABAmix, WALS80, BCW7, QB4, LNOM1	red/green	green/red	cage	10:49:00	2016-08-03	19.6	64	22/16	18/16	26/11	16/21-27	15	0.333333	0	0.0666667	0.6	0.866667	0.128812
EA-allop - WN-allop	multiple choice	ILDG27	ILDG27	WABA17	WABA17	red/red	green/green	bottle	11:10:00	2016-07-20	21	52	25/7-13	25/7-13	24/9-12	24/9	5	1	0	0	0	1	0
WN-allop - EA-allop	multiple choice	BCW8	BCW8	ILDG58	ILDG58	red/red	green/green	cage	10:50:00	2016-07-20	21	53	25/9-12	25/9-13	25/9	24/9	21	0.666667	0	0	0.333333	1	0
EA-allop - WN-allop	multiple choice	ILDG4, ILDG15, MVS3, PSBE1, OHTO4	MVS3, PSBE1, OHTO4	BCW11, BCW70, WABA19, WALS80	WABA19, WALS80	red/red	green/green	cage	10:30:00	2016-07-26	21.7	50	42/13-20	77/13-20	43/15-18	48/13-18	38	0.473684	0	0	0.526316	1	0
WN-allop - EA-allop	multiple choice	WALS12, WALS21	WALS12, WALS21	CSP1, LK3, ILDG42	ILDG47, LK3, CSP1	red/red	green/green	cage	10:40:00	2016-07-27	20.6	47	42/14-20	42/14-20	43/14-19	45/15-19	37	0.378378	0	0	0.621622	1	0
EA-allop - WN-allop	multiple choice	VABR1	VABR1	BCW7, BCW11, BCW16	BCW7, BCW11, BCW16	red/red	green/green	bottle	11:25:00	2016-10-20	21.3	51	21/24-27	16/24-27	15/14	19/14	18	0.611111	0	0	0.388889	1	0
EA-allop - WN-allop	multiple choice	MVS1, MVS3, MVS8, Roc2	MVS1, MVS3, MVS8	BCW18, BCW27, BCW13	BCW18, BCW27, BCW13	green/green	red/red	bottle	10:23:00	2016-10-20	20.3	53	15/24-27	19/27	22/14	25/14	10	0.5	0	0	0.5	1	0
WN-symp (TNSM) - EA-symp (TNSM)	No choice	TNSM16, TNSM1, TNSM14, TNSM30, TNSM33	TNSM2, TNSM11, TNSM25, TNSM40	41/16-19	42/16-19	37/15-18	44/18	bottle	11:20:00	2016-10-11	20.5	45	25/24	20/17	17/17	24/20	34	0.76	0	0	0.625	1	0
EA-symp - WN-symp	No choice	DP1, DP6, DP9	LNOM1, CMB40	34/18	43/18-21	50/16-22	49/16-22	bottle	11:00:00	2016-10-14	20	46	23/18	27/16	20/18	22/32	22	0.478261	0	0	0.5	1	0
EA-allop - WN-allop	No choice	BCW39, BCW2, BCW7, BCW16, BCW11, BCW45, BCW37, BCW3, BCW6, BCW80, BCW36	ILDG4, ILDG68, ILDG24, ILDG27	35/18	49/18	42/24-32	36/24	bottle	10:50:00	2016-10-25	21.1	47	28/17	18/18	21/21	18/21	24	0.555556	0.047619	0	0.464286	0.910781	0.0842809
WN-allop - EA-allop	No choice	BCW30, BCW29, BCW32, BCW80, BCW13, BCW2, BCW9, BCW27, BCS9, BCS2	LK23	38/15-18	42/15-18	40/18	35/18	bottle	10:45:00	2016-10-11	20	45	22/19	19/19	20/20	16/20	19	0.454545	0	0	0.5625	1	0
Total Sexual Isolation (athabasca (WN) - lenape (EB))																	637	0.40765	0.0308709	0.0184413	0.550905	0.902145	0.017094	518.114
EB-east - WN-east	multiple choice	LK1	LK1	QBF010	QBF010	Green	Red	bottle	09:45:00	2014-04-25	23	37	15/9	17/11	14/12	12/12	11	0.545455	0	0	0.454545	1	0
EB-east - WN-east	multiple choice	LK1	LK1	QBF014	QBF014	Green	Red	bottle	10:30:00	2014-04-26	24	37	15/8	14/10	15/10	15/12	10	0.5	0	0	0.5	1	0
EB-east - WN-east	multiple choice	LK1	LK1	QB12	QB12	Green	Red	bottle	09:55:00	4/27/2014	23	37	17/7	14/9	13/7	15/11	18	0.388889	0	0	0.611111	1	0
EB-east - WN-east	multiple choice	SBSCP3	SBSCP3	QBST10	QBST10	Red	Green	bottle	10:55:00	6/30/2014	21.5	50	38/12	31/10-12	40/10-12	32/10-12	18	0.722222	0	0	0.277778	1	0
EB-east - WN-east	multiple choice	SBSCP3	SBSCP3	QBF012	QBF012	Red	Green	bottle	10:30:00	7/1/2014	24	52	13/13	18/13-18	14/13	16/11	11	0.0909091	0	0.0909091	0.818182	0.818182	0.173357
WN-east - EB-east	multiple choice	QB12	QB12	SBSCP3	SBSCP3	Green	Red	bottle	10:30:00	7/2/2014	22	55	16/14	22/14	19/12	22/12	17	0.235294	0.235294	0	0.529412	0.529412	0.205759
WN-east - EB-east	multiple choice	QB12	QB12	SBSCP3	SBSCP3	Red	Green	bottle	11:05:00	2014-07-15	22	55	19/16-21	19/16-19	9/14-16	19/16-19	10	0.3	0.1	0	0.6	0.8	0.189737
WN-east - EB-east	multiple choice	QB12	QB12	SBSCP5	SBSCP5	Green	Red	bottle	11:10:00	2014-07-24	20	59	10/15	19/15	13/13	19/15	14	0.357143	0.142857	0	0.5	0.714286	0.187044
EB-east - WN-east	multiple choice	NJSR81	NJSR81	QBF010	QBF010	red/red	green/green	bottle	11:35:00	2016-07-22	21.5	58	25/9	25/9	22/11-14	23/14-15	5	0.2	0	0	0.8	1	0
EB-east - WN-east	multiple choice	NJSR81	NJSR81	QBF010, QBF014, QB12, QBST3	TNSM1, QBF02	green/red	red/green	cage	10:46:00	2016-08-01	18.5	73	21/20-25	30/24-25	31/19-21	43/19-25	22	0.545455	0	0	0.454545	1	0
WN-east - EB-east	multiple choice	TNSM20, QBST4, QBST9	TNSM20, QBST9	MD13, SB7	MD13, SB7	red/red	green/green	cage	10:49:00	2016-07-27	22.4	48	48/14-20	47/14-16	43/14	45/14-19	21	0.714286	0	0	0.285714	1	0
EB-east - WN-west	multiple choice	MD13	MD13	QB12	QB12	Green	Red	bottle	10:50:00	7/1/2014	24	51	17/13	18/13	18/13	18/13	21	0.52381	0	0	0.47619	1	0
EB-east - WN-west	multiple choice	MD4	MD4	QB2	QB2	Green	Red	bottle	11:00:00	7/11/2014	21.5	53	18/16	17/16	18/14	19/14	17	0.352941	0	0.0588235	0.588235	0.882353	0.114134
EB-east - WN-west	multiple choice	MD13	MD13	QBF012	QBF012	Red	Green	bottle	11:00:00	7/11/2014	21.5	53	19/14	19/16	19/14	19/14-16	7	0.285714	0	0	0.714286	1	0
EB-east - WN-west	multiple choice	MD Mix	MD Mix	QB Mix	QB Mix	?	?	bottle	?	2012 summer	?	?	?	?	?	?	17	0.470588	0	0	0.529412	1	0
WN-east - EB-west	multiple choice	QBST10	QBST10	MD13	MD13	Green	Red	bottle	11:00:00	2014-07-18	22	54	18/15	20/15	18/15	19/15	17	0.411765	0.0588235	0	0.529412	0.882353	0.114134
WN-east - EB-west	multiple choice	QBF010	QBF010	MD12	MD12	Green	Red	bottle	10:40:00	2014-07-24	20	61	15/15	21/15	14/15	21/21	13	0.230769	0.0769231	0	0.692308	0.846154	0.147811
WN-east - EB-west	multiple choice	QB2	QB2	MD12	MD12	Red	Green	bottle	10:35:00	2014-07-30	21	56	9/14-16	22/19	11/19	20/21	13	0.230769	0	0.0769231	0.692308	0.846154	0.147811
WN-east - EB-west	multiple choice	QBF012	QBF012	MD13	MD13	Green	Red	bottle	10:30:00	2014-07-31	21	57	8/17	19/21	10/17	18/20	10	0.5	0	0	0.5	1	0
WN-east - EB-west	multiple choice	QBF012	QBF012	MD15	MD15	Green	Red	bottle	11:00:00	2014-08-12	21.5	54	19/13	15/13	17/12	14/12	15	0.733333	0	0	0.266667	1	0
WN-east - EB-west	multiple choice	QB12	QB12	MD12	MD12	Green	Red	bottle	11:20:00	2014-08-12	21.5	53	23/13	20/13	20/13	19/13	22	0.454545	0	0.0909091	0.454545	0.818182	0.122582
WN-east - EB-west	multiple choice	QB2	QB2	MD13	MD13	Red	Green	bottle	11:45:00	2014-08-12	21.5	53	18/13	18/13	19/13	19/13	10	0.5	0.1	0	0.4	0.8	0.189737
WN-east - EB-west	multiple choice	QBST10	QBST10	MD12	MD12	Red	Green	bottle	10:55:00	2014-08-16	21	53	19/12	20/12	19/17	20/17	20	0.35	0	0	0.65	1	0
WN-east - EB-west	multiple choice	QBF012	QBF012	MD Mix	MD Mix	Green	Red	bottle	10:50:00	2014-08-18	21.5	57	16/14	25/14	16/11	25/11	17	0.411765	0	0.0588235	0.529412	0.882353	0.114134
EB-west - WN-west	multiple choice	MD13	MD13	WABAmix, WALS8, BCW16	BCW80, WALS8	green/red	red/green	cage	10:00:00	2016-07-29	18.6	66	33/18	40/18	33/18-22	43/16-22	42	0.357143	0.0238095	0	0.619048	0.952381	0.0470487
WN-west - EB-east	multiple choice	BCW7, WABA13	WABAmix, BCW10, WAB13	SBSCP9, SB36, MD15	SB7, MD15	red/red	green/green	cage	10:30:00	2016-07-27	19.9	47	46/16-20	40/14-19	48/14-20	4519-20	32	0.1875	0	0	0.8125	1	0
EB-west - WN-east	multiple choice	SB7, MD15, SBSCP3	MD13, SBSCP3	WABAmix, BCW80, QBF02	BCW7, BCW36	green/red	red/green	cage	11:12:00	2016-07-28	20.5	61	47/15-21	44/15-20	47/15-21	46/17-21	31	0.258065	0.193548	0	0.548387	0.612903	0.141917
WN-west - EB-east	multiple choice	BCW43	BCW43	NJSR47	NJSR47	red/red	green/green	bottle	11:00:00	2016-07-22	21	62	25/11-15	25/11-15	24/11-15	20/11-15	8	0.125	0	0	0.875	1	0
WN-west - EB-east	multiple choice	WABA9, WABA17, WABAmix	WALS6, WALS13, WALS14	SB7, SBSCP3	SB7, SBSCP3	green/green	re/red	bottle	10:20:00	2016-10-26	18.3	47	19/21	18/21	24/23	17/23	19	0.473684	0	0	0.526316	1	0
WN-west - EB-east	multiple choice	BCW2, CW19, BCW4, BCW29, BCW7, BCW16, BCW11	BCW18, BCW27, BCW13	SBSCP3, SB7, SB36	SBSCP3, SB7, SB36	green/green	red/red	bottle	09:55:00	2016-10-20	17.3	55	26/14	18/14	18/17-21	21/21-25	13	0.153846	0.0769231	0	0.769231	0.846154	0.147811
WN-west - EB-east	multiple choice	BCW45, BCW37, BCW36, BCW80	BCW2, BCW39	SB7, SB36	SBSCP3	red/red	green/green	bottle	11:00:00	2016-10-20	21.3	51	24/14	24/14	20/21	19/21	20	0.55	0	0	0.45	1	0
EB-east - WN-west	No choice	MD13	QBF10, QBST9	35/18	52/18	43/15-18	41/15-18	bottle	10:40:00	2016-10-13	19.8	63	32/18	21/17	20/19	20/14	24	0.40625	0.047619	0.1	0.4	0.690484	0.147653
WN-east - EB-west	No choice	QBF08, QBF012, QBF014, QB4, QB12, QBST4, QBST9, QBST12	MD13, MD13, Mdmix	44/19	46/16-19	37/15-22	38/22	bottle	10:26:00	2016-10-14	18.8	48	22/20	18/24	24/14	20/23	26	0.545455	0.0555556	0	0.65	0.911183	0.0808003
EB-west - WN-west	No choice	MD15, MDmix, MD13, NJSR81, NJSR16, NJSR48, NJSR48, NJSR60, NJSR57	WALS5, WALS19, WALS80, WALS16, WALS23, WALS8, WALS6, WALS13, WALS14	38/ 18-22	39/22	48/20	44/20	bottle	10:10:00	2016-10-25	20	47	23/20	17/18	16/22	27/26	30	0.695652	0	0.1875	0.407407	0.709428	0.128674
EB-west - WN-west	No choice	MD15, MDmix	WALS16, WALS8, WALS23, WALS13, WALS14	36/22	44/22-26	32/20	37/20	bottle	11:26:00	2016-10-25	21.8	46	23/19	19/17	21/15	18/17	19	0.478261	0	0	0.444444	1	0
EB-west - WN-west	No choice	MD13	BCW29, BCW13, BCW27, BCW80, WABA9, WABA16, WABA30, WABA35, WABA35, WALS6, WALS19, WALS30	42/18	34/17-18	34/14-20	41/14-20	bottle	11:30:00	2016-10-13	20.5	54	18/15	20/27	16/15	21/19	17	0.388889	0	0	0.47619	1	0
Total Sexual Isolation (mahican (EA) - lenape (EB))																	294	0.490334	0.0122549	0.00767544	0.466402	0.959187	0.0164916	287.338
EA-EB	multiple choice	ILDG64, ILDG35	ILDG35, ILDG64	MD13	SBSCP3	red/red	green/green	cage	11:25:00	2016-07-26	22	52	21/14-18	23/14-18	39/15-19	46/14-19	28	0.285714	0	0	0.714286	1	0
EA-EB	multiple choice	LK23	LK23	NJSR16	NJSR48	red/green	green/red	cage	10:44:00	2016-08-03	19.1	65	22/16	19/16	17/21-27	23/23-27	17	0.411765	0.0588235	0	0.529412	0.882353	0.114134
EA-EB	multiple choice	ROC2	ROC2	SBSCP3	SBSCP3	Green	Red	bottle	10:50:00	7/9/2014	22	52	19/14	21/19	20/14	21/14	19	0.578947	0	0.0526316	0.368421	0.894737	0.102456
EB-EA	multiple choice	SBSCP5	SBSCP5	PSBE1	PSBE1	Green	Red	bottle	11:30:00	2014-07-16	21.5	51	13/13	11/17-19	13/17	12/15	12	0.416667	0	0	0.583333	1	0
EB-EA	multiple choice	PSBE1	PSBE1	SBSCP3	SBSCP3	Red	Green	bottle	10:45:00	2014-07-31	21	57	15/17	19/17	20/17	20/17	12	0.833333	0	0	0.166667	1	0
EB-EA	multiple choice	OHT04, PARL4, MRCM15, SBSCP3, SB7	NJSR81, NJSR48, NJSR16, NJSR60, NJSR57	DP1, DP6, DP9	CMB39, HIF3, CMH9	green/green	red/red	bottle	10:15:00	2016-10-27	21.4	47	13/24	28/24	18/27	17/27	20	0.5	0	0	0.5	1	0
EB-EA	multiple choice	MD15	MD15	TNSM8	TNSM8	red/red	green/green	bottle	12:07:00	2016-07-22	22	57	24/10-14	25/14	23/10-15	24/10-15	9	0.666667	0	0	0.333333	1	0
EB-EA	multiple choice	NJSR39	NJSR39	QLDE15	QB7	red/green	green/red	cage	10:39:00	2016-08-02	19.3	62	19/22	17/22	24/21-25	21/20-21	19	0.421053	0	0	0.578947	1	0
EB-EA	multiple choice	SB7, SBSCP9	SB7, SBSCP9	TNSM11, TNSM40	TNSM11, TNSM40	red/green	green/red	cage	10:45:00	2016-07-28	18.6	66	47/16-21	50/16-21	43/16-21	46/16-21	51	0.509804	0	0	0.490196	1	0
EA-EB	multiple choice	LK23	LK23	MD12	MD12	Red	Green	bottle	11:20:00	2015-01-14	17	56	16/16	20/20-26	15/20	25/16	16	0.1875	0.0625	0.0625	0.6875	0.75	0.165359
EA-EB	multiple choice	QLDE11, DP6,QLDE16	QLDE16, TNSM12, CMH9	MD13, MD15	MD13, MD15	green/red	red/green	cage	10:51:00	2016-08-01	19.1	74	35/20-25	35/20-25	32/19-25	32/18-25	33	0.606061	0	0	0.393939	1	0
EB-EA	multiple choice	MD12	MD12	CMB39	CMB39	Green	Red	bottle	10:35:00	2014-12-18	20	62	23/14,17,20	23/17	23/17,20	25/14,17	16	0.6875	0.0625	0	0.25	0.875	0.121031
EB-EA	multiple choice	MD12	MD12	CMB39	CMB39	Green	Red	bottle	11:45:00	2015-01-05	21	60	12/17,19,21	23/19,21	19/19	22/21	18	0.5	0	0	0.5	1	0
EB-EA	multiple choice	MD12	MD12	CMB39	CMB39	Green	Red	bottle	11:25:00	2015-01-05	20	60	16/14	22/17	16/17	23/19	24	0.5	0	0	0.5	1	0
EA-EB	No choice	OHT04, MRCM15, PARL4, NJSR16, NJSR81, NJSR57	DP1, DP6, DP9, CMB39, HIF3, CMH9	37/13-20	28/18-21	37/18-21	48/13-20	bottle	10:10-10:40	2016-10-13	19.5	64	20/16	19/12	17/21	20/27	13	0.25	0	0	0.4	1	0
Total Sexual Isolation (athabasca (WN) - athabasca (WN))																	610	0.228702	0.213879	0.224456	0.332963	0.123329	0.0401797	9.44314
WN-QB - WN-QB	multiple choice	QBF012	QBF012	QBF010	QBF010	Red	Green	bottle	10:35:00	2014-10-24	23	60	23/11-16	20/11-16	16/11-16	20/11	14	0.428571	0	0.357143	0.214286	0.0204082	0.267206
WN-QB - WN-QB	multiple choice	QBF010	QBF010	QBF012	QBF012	Green	Red	bottle	10:55:00	2015-01-14	17	56	24/12	23/16	21/20	24/12	4	0	0.25	0.25	0.5	0	0.5
WN-TNSM - WN-TNSM	multiple choice	TNSM19	TNSM19	TNSM33	TNSM33	Green	Red	bottle	12:00:00	2015-03-14	19	59	20/30	17/30	17/30	18/30	12	0.333333	0	0.166667	0.5	0.0555556	0.288229
WN-TNSM - WN-TNSM	multiple choice	TNSM19	TNSM19	TNSM26	TNSM26	Red	Green	bottle	12:00:00	2015-03-14	19	59	16/30	18/30	19/30	19/30	11	0.272727	0.272727	0.454545	0	-0.0413223	0.301254
WN-TNSM - WN-TNSM	multiple choice	TNSM26	TNSM26	TNSM33	TNSM33	Red	Green	bottle	12:15:00	2015-03-14	19	59	19/30	25/30	20/30	25/30	12	0.166667	0	0.5	0.333333	0	0.288675
WN-TNSM - WN-TNSM	multiple choice	TNSM20	TNSM20	TNSM33	TNSM33	Green	Red	bottle	12:15:00	2015-03-14	19	59	25/30	20/30	20/30	22/30	10	0.1	0.3	0.1	0.5	0.02	0.316165
WN-QB - WN-CMB	multiple choice	QBF014	QBF014	CMB40	CMB40	Green	Red	bottle	11:00:00	2014-11-12	20.4	65	11/16	19/16	11/14-19	19/14-19	10	0.1	0.4	0.2	0.3	-0.02	0.316165
WN-QB - WN-CMB	multiple choice	QBFO12	QBFO12	CMB40	CMB40	Red	Green	bottle	11:05:00	2014-12-18	21	60	17/20,24	20/24	17/17	21/20,24	20	0.25	0.3	0.2	0.25	0	0.223607
WN-QB - WN-CMB	multiple choice	CMB40	CMB40	QBFO12	QBFO12	Green	Red	bottle	11:15:00	2014-12-31	19	56	25/16	24/16	23/16	23/16	21	0.142857	0.238095	0.285714	0.333333	-0.00226757	0.218217
WN-QB - WN-CMB	multiple choice	CMB40	CMB40	QBFO12	QBFO12	Red	Green	bottle	11:15:00	2014-12-31	19	56	18/16	19/16	19/16	19/14,16	21	0.285714	0.190476	0.190476	0.333333	0.0113379	0.218204
WN-QB - WN-CMB	multiple choice	QBF012	QBF012	CMB40	CMB40	Red	Green	bottle	11:15:00	2015-01-07	19	57	19/23	19/19	20/19	22/19	23	0.130435	0.217391	0.347826	0.304348	-0.00567108	0.208511
WN-QB - WN-CMB	multiple choice	QBF010	QBF010	CMB40	CMB40	Red	Green	bottle	10:45:00	2015-01-09	22	61	24/11	22/11	24/15	22/18	14	0	0.5	0	0.5	0	0.267261
WN-QB - WN-CMB	multiple choice	QBF010	QBF010	CMB40	CMB40	Red	Green	bottle	10:55:00	2015-01-14	17	56	21/12	20/12	22/16	19/20	10	0.1	0.2	0	0.7	0.06	0.315658
WN-QB - WN-CMB	multiple choice	QBF010	QBF010	CMB40	CMB40	Green	Red	bottle	10:40:00	2015-02-06	18	58	15/17	24/17	16/17	24/17	10	0.2	0.1	0.4	0.3	0	0.316228
WN-QB - WN-CMB	multiple choice	QBF012	QBF012	CMB40	CMB40	Red	Green	bottle	10:55:00	2015-02-06	18	58	19/17-21	15/17-21	18/17	18/17	12	0.416667	0.5	0.0833333	0	-0.0138889	0.288647
WN-QB - WN-TNSM	multiple choice	QBF014	QBF014	TNSM19	TNSM19	Red	Green	bottle	10:25:00	10/22/2014	21	61	15/19-21	17/19-21	14/14-19	19/14	9	0.222222	0.222222	0	0.555556	0.0617284	0.332698
WN-QB - WN-TNSM	multiple choice	QBST9	QBST9	TNSM19	TNSM19	Green	Red	bottle	11:00:00	2014-10-31	20.5	60	20/14	22/14	18/18-21	21/18-21	15	0.2	0.133333	0.266667	0.4	0.0133333	0.258176
WN-QB - WN-TNSM	multiple choice	QBF014	QBF014	TNSM19	TNSM19	Green	Red	bottle	10:45:00	2014-11-19	19	58	15/9	13/9	18/9	12/9	9	0.222222	0.111111	0.333333	0.333333	0.0123457	0.333308
WN-QB - WN-TNSM	multiple choice	QBST9	QBST9	TNSM19	TNSM19	Red	Green	bottle	10:50:00	2014-11-19	20	57	20/19	18/19	20/14	18/14	15	0	0.133333	0.466667	0.4	-0.0133333	0.258176
WN-QB - WN-TNSM	multiple choice	QBF012	QBF012	TNSM19	TNSM19	Red	Green	bottle	11:10:00	2015-02-14	19	57	25/12-17	26/12-17	25/12	26/12	1	0	0	1	0	-1	0
WN-QB - WN-TNSM	multiple choice	QBF012	QBF012	TNSM19	TNSM19	Red	Green	bottle	11:20:00	2015-02-18	19	57	20/16	15/16	20/16	17/16	8	0.125	0.125	0.125	0.625	0.0625	0.352862
WN-QB - WN-TNSM	multiple choice	CMB40	CMB40	TNSM33	TNSM33	Green	Red	bottle	10:30:00	2015-02-20	18	57	22/18	25/18	21/15	25/15	10	0.4	0.3	0.1	0.2	0.02	0.316165
WN-QB - WN-TNSM	multiple choice	QBF012	QBF012	TNSM26	TNSM26	Red	Green	bottle	10:45:00	2015-02-20	19	57	22/15	18/15	21/15	18/15	6	0	0	0.166667	0.833333	0.111111	0.40572
WN-QB - WN-TNSM	multiple choice	CMB40	CMB40	TNSM19	TNSM19	Green	Red	bottle	11:00:00	2015-02-20	19	57	20/15	22/18	22/15	24/15	5	0.2	0.2	0	0.6	0.12	0.443982
WN-QB - WN-TNSM	multiple choice	CMB40	CMB40	TNSM26	TNSM26	Red	Green	bottle	10:50:00	2015-03-04	19	60	14/26	17/26	18/20	18/20	13	0.461538	0	0	0.538462	0.0769231	0.276528
WN-QB - WN-TNSM	multiple choice	CMB40	CMB40	TNSM19	TNSM19	Red	Green	bottle	10:50:00	2015-03-04	19	60	25/23	25/23	25/21	25/21	20	0.2	0.25	0.15	0.4	0.01	0.223596
WN-QB - WN-TNSM	multiple choice	CMB40	CMB40	TNSM26	TNSM26	Red	Green	bottle	11:05:00	2015-03-04	19	60	15/26	17/26	20/20	15/20	11	0.636364	0.181818	0.0909091	0.0909091	0.0413223	0.301254
WN-QB - WN-TNSM	multiple choice	QBF012	QBF012	TNSM26	TNSM26	Green	Red	bottle	12:40:00	2015-03-14	19	59	21/22	17/22	25/30	20/30	14	0.5	0.357143	0.0714286	0.0714286	0.0102041	0.267247
WN-QB - WN-TNSM	multiple choice	QBF012	QBF012	TNSM26	TNSM26	Red	Green	bottle	12:40:00	2015-03-14	19	59	18/21-25	15/21-25	20/25	10/25	19	0.315789	0.157895	0.105263	0.421053	0.0249307	0.229344
WN-QB - WN-TNSM	multiple choice	QBF012	QBF012	TNSM33	TNSM33	Green	Red	bottle	12:40:00	2015-03-14	19	59	20/20	24/28	17/21-25	24/21-25	20	0.2	0.1	0.4	0.3	0	0.223607
WN-QB - WN-TNSM	multiple choice	QBF010	QBF010	TNSM26	TNSM26	Red	Green	bottle	12:20:00	2015-03-19	19	58	21/21	26/21	20/21	24/21	26	0.423077	0.5	0	0.0769231	0	0.196116
WN-QB - WN-TNSM	multiple choice	QBF010	QBF010	TNSM33	TNSM33	Red	Green	bottle	12:20:00	2015-03-19	19	58	21/21	25/21	24/21	25/21	13	0	0.615385	0.153846	0.230769	-0.0414201	0.277112
WN-QB - WN-TNSM	multiple choice	QBF010	QBF010	TNSM20	TNSM20	Green	Red	bottle	12:40:00	2015-03-19	19	58	18/16	24/16	20/16	23/16	17	0.117647	0.0588235	0.235294	0.588235	0.0242215	0.242464
WN-WEST - WN-TNSM	multiple choice	TNSM13, TNSM26, TNSM16, TNSM19, TNSM33, TNSM30, TNSM1, TNSM37	TNSM13, TNSM26	WABA9, WABA17, WABAmix	WABA17, WABA9, WABAmix	green/green	red/red	bottle	11:03:00	2016-10-18	20.8	81	19/20	16/23	20/13	23/13	20	0.35	0.15	0.2	0.3	0.015	0.223582
WN-WEST - WN-TNSM	multiple choice	TNSM13, TNSM26, TNSM37	TNSM13, TNSM26, TNSM33	WALS21	WALS21	red/red	green/green	bottle	10:13:00	2016-10-19	19.7	69	19/23	21/21	23/14	20/14	22	0.272727	0.136364	0.409091	0.181818	-0.00413223	0.213199
WN-WEST - WN-TNSM	multiple choice	TNSM13, TNSM26, TNSM33	TNSM13, TNSM26, TNSM33, TNSM 37	WALS80, WALS5, WALS19	WALS80, WALS5, WALS19	red/red	green/green	bottle	10:30:00	2016-10-19	20.5	63	21/24	23/21-24	24/14	20/14	26	0.269231	0.384615	0.230769	0.115385	-0.00887574	0.196108
WN-WEST - WN-TNSM	multiple choice	TNSM16, TNSM19, TNSM33, TNSM30, TNSM1	TNSM16, TNSM19, TNSM33, TNSM30, TNSM1	BCW23, BCW19, BCW4, BCW29	BCW23, BCW19, BCW4, BCW29	red/red	green/green	bottle	09:47:00	2016-10-19	17.5	71	19/21	16/21	19/14	18/14	18	0.222222	0.388889	0.277778	0.111111	-0.0185185	0.235662
WN-QB - WN-WEST	multiple choice	QBF08, QBF012, QBF014, QB4, QB12, QBST9, QBST4, QBST12	QB12, QBF012	BCW's, BCSQ's	BCW's, BCSQ's	red/red	green/green	bottle	10:00:00	2016-10-18	17.3	88	18/20	19/23	22/15	26/15-19	19	0.263158	0.0526316	0.263158	0.421053	0.0193906	0.229373
WN-QB - WN-WEST	multiple choice	BCW6, WALS12, BCW12, WABA8,BCW7	BCW6, BCW12	QBST4, QBF08, BCW37	QBF08, QBST4	green/red	red/green	cage	11:00:00	2016-07-28	20	65	42/15-21	44/15-21	47/15-21	47/16-20	39	0.384615	0.410256	0.102564	0.102564	-0.000657462	0.160128
WN-QB - WN-WEST	multiple choice	QBF08, QBF012, QBF014, QB4, QB12, QBST9, QBST11, QBST12	QBF08, QBF012, QBF014, QB4, QB12, QBST9, QBST11, QBST12	WABA70, WABA16, WABA19	WABA70, WABA16, WABA19	green/green	red/red	bottle	10:30:00	2016-10-18	20.1	84	20/20	20/19	28/13-19	23/13	17	0.235294	0.117647	0.294118	0.352941	0.0103806	0.242523
Total Sexual Isolation (mahican (EA) - mahican (EA))																	284	0.293312	0.210606	0.194212	0.30187	0.190362	0.058254	4.59968
EA-TNSM - EA-TNSM	multiple choice	TNSM8, TNSM9, TNSM11, TNSM12	TNSM8, TNSM9, TNSM11, TNSM12	TNSM40	TNSM2, TNSM40, TNSM25, TNSM8	red/red	green/green	bottle	10:20:00	2026-10-31	18.5	48	17/31-35	13/35	15/35-38	29/31-35	19	0.210526	0.473684	0.0526316	0.263158	-0.00277008	0.229415
EA-TNSM - EA-TNSM	multiple choice	TNSM9, TNSM11	TNSM2, TNSM11, TNSM25, TNSM22	TNSM2, TNSM8, TNSM25, TNSM40	TNSM2, TNSM8, TNSM25, TNSM40	red/red	green/green	bottle	10:35:00	2016-10-31	19.6	50	20/31	16/35-38	16/31	22/31	23	0.173913	0.391304	0.173913	0.26087	-0.00567108	0.208511
EA-EAST - EA-EAST	multiple choice	HIF5	HIF5	CMB39	CMB39	Red	Green	bottle	11:45:00	2015-01-05	21	60	18/14	18/14	20/21	23/21	26	0.153846	0.269231	0.346154	0.230769	-0.00887574	0.196108
EA-EAST - EA-EAST	multiple choice	PARL2, PARL6	PARL2, PARL6	MVS1, MVS3, MVS8, Roc2	MVS1, MVS3, MVS8	green/green	red/red	bottle	10:30:00	2016-10-27	21.8	46	20/27	19/27	23/26	21/26	21	0.0952381	0.190476	0.380952	0.333333	-0.00680272	0.218213
EA-EAST - EA-EAST	multiple choice	PARL6	PARL6	LK23	LK23	red/green	green/red	cage	10:42:00	2016-08-02	19.8	59	22/21-25	25/20-26	25/15	22/15	26	0.307692	0.192308	0.269231	0.230769	0.00295858	0.196115
EA-EAST - EA-EAST	multiple choice	LK23	LK23	CMB39	CMB39	Red	Green	bottle	11:15:00	2015-01-09	22	61	24/17	25/11	26/15	27/15	18	0.277778	0	0	0.722222	0.0555556	0.235338
EA-EAST - EA-EAST	multiple choice	LK23	LK23	CMB39	CMB39	Red	Green	bottle	11:20:00	2015-01-14	17	56	24/16	21/16	21/20	23/23	8	0.25	0	0	0.75	0.125	0.35078
EA-EAST - EA-EAST	multiple choice	CMB50	CMB50	ROC2	ROC2	Red	Green	bottle	10:30:00	7/2/2014	21.5	52	17/12	20/12	17/12	21/14	13	0.615385	0	0	0.384615	0.0769231	0.276528
EA-EAST - EA-EAST	multiple choice	LK23	LK23	VABR1	VABR1	red/red	green/green	bottle	10:20:00	2016-10-15	18.8	48	21/22	19/22	23/14-19	20/22	19	0.263158	0.105263	0.315789	0.315789	0.00831025	0.229408
EA-EAST - EA-TNSM	multiple choice	TNSM8, TNSM9, TNSM11, TNSM12, TNSM22	TNSM8, TNSM12, TNSM22	PARL2, PARL6	PARL2, PARL6	red/red	green/green	bottle	10:40:00	2016-10-15	20.3	48	18/22	23/22	19/15	27/15-19	13	0.307692	0.230769	0.384615	0.0769231	-0.0177515	0.277306
EA-WES T - EA-EAST	multiple choice	ILDG24, ILDG27	ILDG4, ILDG68, ILDG24, ILDG27	MVS1, MVS3, MVS8	MVS1, MVS3, MVS8	red/red	green/green	bottle	10:00:00	2016-10-27	20.8	47	13/ 26	20/31	19/26	23/31	20	0.05	0.35	0.25	0.35	-0.01	0.223596
EA-WES T - EA-EAST	multiple choice	ILDG23	ILDG23	DP1, TNSM8, RIVR1, TNSM4, DP9	RIVR1	green/red	red/green	cage	10:49:00	2016-08-02	21.4	53	24/21-25	22/21-25	19/20-26	24/21-26	18	0.444444	0.166667	0.222222	0.166667	0.0123457	0.235684
EA-WES T - EA-EAST	multiple choice	LK23	LK23	ILDG24, ILDG68, MRCM15	ILDG68	red/green	green/red	cage	10:53:00	2016-08-03	19.8	63	21/18	20/16	27/21-26	22/21-24	22	0.5	0.272727	0.0454545	0.181818	0.0165289	0.213172
EA-WES T - EA-EAST	multiple choice	LK23	LK23	ILDG4, ILDG24, ILDG27, ILDG68	ILDG4, ILDG24, ILDG27, ILDG68	green/clear	red/red	bottle	10:20:00	2016-10-17	17.3	78	20/21	19/21	17/24	17/24	20	0.25	0.35	0.25	0.15	-0.01	0.223596
EA-EAST - EA-TNSM	multiple choice	TNSM2, TNSM40, TNSM25, TNSM8	TNSM2, TNSM40, TNSM25	RIVR1, QLDE12, QLDE13	RIVR1, QLDE12, QLDE13	green/green	red/red	bottle	11:00:00	2016-10-15	21.3	47	28/15-22	27/19-22	17/15	26/15-19	18	0.5	0.166667	0.222222	0.111111	0.0123457	0.235684
Total Sexual Isolation (lenape (EB) - lenape (EB))																	127	0.268542	0.193548	0.2156	0.322309	0.181703	0.0872585	3.42157
EB-WEST - EB-EAST	multiple choice	MDmix	MDmix	NJSR47	NJSR47	red/green	green/red	cage	10:41:00	2016-08-01	18.5	74	29/19-24	25/21	36/20-24	32/20-21	19	0.526316	0.263158	0.157895	0.0526316	0.00831025	0.229408
EB-WEST - EB-EAST	multiple choice	MD13	MD13	NJSR16, NJSR81, NJSR57, NJSR48, NJSR60	NJSR1, NJSR81, NJSR57	green/green	red/red	bottle	10:40:00	2016-10-17	19.3	76	18/22	22/25	18/18	19/18-25	16	0.1875	0.125	0.375	0.3125	0	0.25
EB-WEST - EB-EAST	multiple choice	MD13	MD13	NJSR81, NJSR48, NJSR60, NJSR57, NJSR16	NJSR8, NJSR48, NJSR16, NJSR60, NJSR57	green/green	red/red	bottle	10:50:00	2016-10-17	20.4	70	25/18	27/18	27/18	34/18	20	0.4	0.25	0	0.35	0.025	0.223537
EB-WEST - EB-EAST	multiple choice	MDmix	Mdmix, MD15	SB36	SB7, SB36, SBSCP3	red/red	green/green	bottle	10:45:00	2016-10-26	20.5	47	15/23	18/31	22/23	16/23	20	0.1	0.25	0.4	0.25	-0.015	0.223582
EB-WEST - EB-EAST	multiple choice	MDmix, MD15	MDmix, MD15	SBSCP3, SB7, SB36	SB7, SB36, SBSCP3	green/green	red/red	bottle	11:00:00	2016-10-26	21.5	46	17/27	22/31-34	17/23	20/27	22	0.181818	0.136364	0.363636	0.318182	0	0.213201
EB-WEST - EB-EAST	multiple choice	MD13	MD13	SBSCP3	SBSCP3	Green	Red	bottle	11:20:00	2014-07-18	22	54	14/15	20/15	16/15	20/15-17	13	0.307692	0.153846	0.153846	0.384615	0.0295858	0.277229
EB-WEST - EB-EAST	multiple choice	SBSCP5	SBSCP5	MD12	MD12	Green	Red	bottle	10:55:00	2014-07-30	21	56	16/14	22/14	16/16	21/19	17	0.176471	0.176471	0.0588235	0.588235	0.0311419	0.242418
