# Supplementary material for: Rapid sexual and genomic isolation in sympatric Drosophila without reproductive character displacement
Source: Ecol Evol. 2018 Feb 11;8(5):2852–67. doi: 10.1002/ece3.3893 (PMC5838044; doi:10.1002/ece3.3893)
Supplement: Supplementary file 5 [file ECE3-8-2852-s005.xlsx]

## Sheet: Sheet1
Supl. Table S3.
gene fragment name based on D. melanogaster	X or Autosomes	chromosome (D.athabasca sp. complex)	chromosome (D. melanogaster)	regions corresponding to D. melanogaster (or D. pseudoobscura if < 100 bp in D. melanog.)	region type	frag size (bp)	total # indiv.	D. affinis	D. athabasca (WN)	D. mahican (EA)	D. lenape (EB)
Alh/Mlp84b	Autosomes	E	3R	7114699-7115251	Overlap: Alh intron, Mlp84b CDS	553	108	5	29	64	10
ALiX	Autosomes	E	3R	27697230-27697414	all CDS	545	271	8	116	108	39
Amy	Autosomes	C	2R	17119504-17120039	all CDS	548	100	3	19	58	20
CG17575	Autosomes	C	2R	12846030-12846479	>95% CDS	443	94	3	15	64	12
dsf	Autosomes	B	2L	5937715-5937979	all CDS	282	159	5	49	82	23
e	Autosomes	E	3R	21230043-21230370	>95% CDS	430	238	8	96	105	29
Mhcl	Autosomes	E	3R	16073032-16073372	>95% CDS	407	244	8	96	109	31
Moe	X	A	X	874097-8874278	>95% CDS	310	94	4	18	62	10
Nlg2	Autosomes	B	2L	6904379-6904992	>95% CDS	526	226	8	90	99	29
nonA	X	A	X	16363952-16364489	all CDS	538	250	8	100	113	29
Nrg	X	A	X	8545505-8546239	all CDS	539	102	4	33	50	15
ovo	X	A	X	5066121-5066646	all CDS	440	80	2	13	55	10
Pdi	X	D	3L	15138743-15139153	all CDS	411	162	7	46	82	27
Period	X	A	X	2688419-2689185	all CDS	894	48	0	9	30	9
RpS27	Autosomes	E	3R	25246356-25246659	>95% CDS	523	244	8	109	91	36
spin	Autosomes	C	2R	16132826-16133073	>95% CDS	355	206	7	73	94	32
Src42A	Autosomes	C	2R	6011047-6011586	>95% CDS	517	232	8	101	87	36
tipE	X	D	3L	4191397-4191881	all CDS	485	257	8	102	111	36
Vha	Autosomes	E	3R	12624958-12625523	>95% CDS	582	143	5	49	60	29
Xrp1	Autosomes	E	3R	18920818-18921202	all CDS	577	253	8	109	98	38
y	X	A	X	(D. pseudo: XL_group1e:4221195-4221757)	all CDS	503	152	7	51	74	20
Black	Autosomes	B	2L	(D. pseudo: chr4_group4:5,916,312-5,916,574)	all intron	431	49	0	10	22	17
bnl	Autosomes	E	3R	(D. pseudo: chr2:30,076,373-30,076,675)	all intron	425	226	1	103	94	28
CCAP-R	Autosomes	E	3R	25935831-25936326	all intron	449	273	7	112	117	37
CG10440	Autosomes	C	2R	21568145-21568557	all intron	493	268	8	108	113	39
CG32719	X	A	X	7537470-7537745	all intron	294	78	4	25	31	18
CG3632	X	A	X	16302380-16302715 (D. pseudo: chrXL_group1e:10,363,479-10,363,908)	all intron	516	262	17	107	102	36
CG42313	Autosomes	B	2L	(D. pseudo: chrU:13,713,206-13,713,317)	all intron	132	244	2	111	95	36
cher	Autosomes	E	3R	(D. pseudo: chr2:4,909,536-4,909,669)	all intron	258	198	6	83	86	23
Duox	Autosomes	B	2L	(D. pseudo: chr4_group4:4,416,134-4,416,415)	all intron	263	184	7	63	87	27
lnR	Autosomes	E	3R	(D. pseudo: chr2:23,754,878-23,755,351)	all intron	376	244	4	93	112	35
Mur2B	X	A	X	1542682-1543096	all intron	439	261	7	115	101	38
Tie	X	D	3L	4517613-4517898	all intron	497	260	8	114	100	38
Intergenic (Homo- SEPT6)	Autosomes	E	3R	20492373-20492725	inter-genic	492	103	4	41	40	18
Intergenic (Xenopus -nlk)	X	D	3L	8227260-8227782	inter-genic	548	235	8	106	92	29
Intergenic 3L20M9	X	A	3L	20953649-20953854	inter-genic	498	244	7	109	94	34
Intergenic 3R28M7	Autosomes	A	3R	28753522-28754009	inter-genic	402	145	5	62	49	29
Intergenic X7M5	X	D	X	7577266-7577521	inter-genic	576	70	5	14	44	7
IntergenicX13M9	X	E	X	(D. pseudo: XL_group1e:6319785-6320319)	inter-genic	703	39	0	4	32	3
5-HT7	Autosomes	E	3R	30969148-30969229	partial CDS and intron/non-coding	145	278	8	112	122	36
Burs/inter/GABAB-R2	Autosomes	E	3R	(D. pseudo: chr2:6,408,620-6,409,332 )	partial CDS and intron/non-coding	582	259	8	102	111	38
cac	X	A	X	11964114-11964290	partial CDS and intron/non-coding	321	271	8	109	115	39
CG10433	Autosomes	C	2R	21605688-21606167	partial CDS and intron/non-coding	341	278	17	113	112	36
CG2924	X	A	X	2267052-2267286	partial CDS and intron/non-coding	317	271	8	116	108	39
CG31191	Autosomes	E	3R	20911883-20912355	partial CDS and intron/non-coding	577	51	1	5	41	4
CG4681	Autosomes	C	2R	2457782-24578002 (D. pseudo:chr3: 17,176,523-17,176,747)	partial CDS and intron/non-coding	227	88	4	15	58	11
cycY (D. mel .- CG3632)	Autosomes	B	2L	(D. pseudo: chrXL_group1e:10,363,385-10,363,908)	partial CDS and intron/non-coding	529	107	5	50	31	21
ple	X	D	3L	6716040-6716331	partial CDS and intron/non-coding	593	54	2	7	37	8
Pu	Autosomes	C	2R	21179935-21179982	partial CDS and intron/non-coding	251	46	2	4	36	4
retn	Autosomes	C	2R	23642316-23642821	partial CDS and intron/non-coding	451	274	8	113	116	37
shep	X	D	3L	5162567-5163044	partial CDS and intron/non-coding	470	243	8	95	103	37
su(w[a])	X	A	X	(D. pseudo: chr3:13,749,227-13,749,269)	partial CDS and intron/non-coding	70	278	8	113	116	41
