# Supplementary material for: Rapid sexual and genomic isolation in sympatric Drosophila without reproductive character displacement
Source: Ecol Evol. 2018 Feb 11;8(5):2852–67. doi: 10.1002/ece3.3893 (PMC5838044; doi:10.1002/ece3.3893)
Supplement: Supplementary file 6 [file ECE3-8-2852-s006.xlsx]

## Sheet: Sheet1
	*Note EB_LK was often excluded from analyses due to small sample size (see legends in relevant Figures for criteria)
	Geogr. Distance (KM)	WN_BCSQ	WN_BCW	WN_QB_QBFO_QBST	WN_WALS	WN_WABA	WN_TNSM	EA_CMB_CMH	EA_DP	EA_HIF_HIM	EA_QB_QBST8	EA_QLDE	EA_RIVR_LNOM2	EA_SAIJ	EA_TNSM	EA_CSP	EA_LK	EA_MVS_MKSP	EA_ILDG_HDP	EB_LK	EB_MD	EB_PARL	EB_NJSR	EB_SB_SBSCP
	WN_BCSQ																								WN_BCSQ
	WN_BCW	52.02																							WN_BCW
	WN_QB_QBFO_QBST	3758.7	3731.68																						WN_QB_QBFO_QBST
	WN_WALS	126.73	170.64	3745.81																					WN_WALS
	WN_WABA	370.29	419.97	3857.95	254.75																				WN_WABA
	WN_TNSM	3555.44	3551.67	1635.37	3486.47	3483.19																			WN_TNSM
	EA_CMB_CMH	4064.75	4040.37	373.76	4044.33	4141.77	1559.72																		EA_CMB_CMH
	EA_DP	4040.95	4017.09	380.76	4019.12	4113.99	1510.56	49.17																	EA_DP
	EA_HIF_HIM	4076.43	4051.8	373.23	4056.65	4155.24	1582.56	22.85	72.02																EA_HIF_HIM
	EA_QB_QBST8	3758.7	3731.68	0	3745.81	3857.95	1635.37	373.76	380.76	373.23															EA_QB_QBST8
	EA_QLDE	3507.77	3483.22	311.75	3488.28	3589.28	1396.8	557.23	536.21	568.65	311.75														EA_QLDE
	EA_RIVR_LNOM2	3542.03	3517.44	283.4	3522.63	3623.67	1405.16	523.1	502.56	534.4	283.4	34.39													EA_RIVR_LNOM2
	EA_SAIJ	3638.74	3614.66	255.2	3617.82	3715.7	1385.88	426.57	402.68	439.55	255.2	135.85	104.4												EA_SAIJ
	EA_TNSM	3555.44	3551.67	1635.37	3486.47	3483.19	0	1559.72	1510.56	1582.56	1635.37	1396.8	1405.16	1385.88											EA_TNSM
	EA_CSP	3810.72	3791.55	601.55	3776.83	3849.17	1085.78	477.82	428.89	500.61	601.55	498.15	482.1	403.04	1085.78										EA_CSP
	EA_LK	3800.67	3780.48	525.2	3769.38	3846.89	1153.25	419.88	371.88	442.37	525.2	435.33	416.6	332.11	1153.25	76.36									EA_LK
	EA_MVS_MKSP	3775.82	3756.35	575.09	3742.72	3816.73	1094.82	477.56	429.28	500.14	575.09	458.86	443.74	367.77	1094.82	41.37	58.71								EA_MVS_MKSP
	EA_ILDG_HDP	2817.77	2807.56	1425.86	2763.47	2797.82	832.33	1551.5	1509.4	1571.47	1425.86	1116.02	1142.64	1188.64	832.33	1137.27	1161.95	1115.57							EA_ILDG_HDP
	EB_LK	3800.67	3780.48	525.2	3769.38	3846.89	1153.25	419.88	371.88	442.37	525.2	435.33	416.6	332.11	1153.25	76.36	0	58.71	1161.95						EB_LK
	EB_MD	2853.68	2844.19	1441.34	2797.7	2828.12	781.61	1554.44	1511.47	1574.78	1441.34	1133.13	1158.76	1200.58	781.61	1130.95	1158.95	1110.93	53.17	1158.95					EB_MD
	EB_PARL	3797.47	3782.62	910.59	3752.97	3803.68	788.58	774.51	725.5	797.24	910.59	755.12	748.42	690.01	788.58	314.72	389.6	336.04	1018.75	389.6	998.48				EB_PARL
	EB_NJSR	3917.45	3901.08	828.73	3876.52	3934.23	939.76	641.04	593.05	663.28	828.73	727.5	713.66	637.35	939.76	234.4	308.04	270.4	1163.31	308.04	1146.35	162.74			EB_NJSR
	EB_SB_SBSCP	3963.7	3945.41	706.85	3927.47	3994.61	1088.55	491.31	443.85	513.34	706.85	652.81	633.23	544.4	1088.55	167.14	217.68	208.17	1252.59	217.68	1240.79	302.5	151.43		EB_SB_SBSCP
	Dxy	WN_BCSQ	WN_BCW	WN_QB_QBFO_QBST	WN_WALS	WN_WABA	WN_TNSM	EA_CMB_CMH	EA_DP	EA_HIF_HIM	EA_QB_QBST8	EA_QLDE	EA_RIVR_LNOM2	EA_SAIJ	EA_TNSM	EA_CSP	EA_LK	EA_MVS_MKSP	EA_ILDG_HDP	EB_LK	EB_MD	EB_PARL	EB_NJSR	EB_SB_SBSCP
	WN_BCSQ																								WN_BCSQ
	WN_BCW	0.00703486																							WN_BCW
	WN_QB_QBFO_QBST	0.00843114	0.00862122																						WN_QB_QBFO_QBST
	WN_WALS	0.00709941	0.006723	0.00851179																					WN_WALS
	WN_WABA	0.00736457	0.00668927	0.00868976	0.00632026																				WN_WABA
	WN_TNSM	0.00877514	0.00784703	0.00774763	0.00789694	0.00829243																			WN_TNSM
	EA_CMB_CMH	0.00957457	0.00949116	0.00923244	0.008825	0.00899	0.00883895																		EA_CMB_CMH
	EA_DP	0.009085	0.00914821	0.00838425	0.00819806	0.00825684	0.00833143	0.00713217																	EA_DP
	EA_HIF_HIM	0.00944324	0.00936872	0.00884634	0.00853056	0.00891079	0.00861457	0.00745723	0.00699826																EA_HIF_HIM
	EA_QB_QBST8	0.00858923	0.00562538	0.00536923	0.00537769	0.00610154	0.00610538	0.00507538	0.00523231	0.00482462															EA_QB_QBST8
	EA_QLDE	0.00973485	0.00975293	0.009664	0.00905895	0.0091915	0.00916543	0.00816109	0.00770674	0.00823628	0.00561231														EA_QLDE
	EA_RIVR_LNOM2	0.0123956	0.00897444	0.00789333	0.00830444	0.0106156	0.00843444	0.00566667	0.00615111	0.00511556	0.00528333	0.00534667													EA_RIVR_LNOM2
	EA_SAIJ	0.00912414	0.00736931	0.00756276	0.00738071	0.00787483	0.00776966	0.00577207	0.00564517	0.00603759	0.00490538	0.00609586	0.00515												EA_SAIJ
	EA_TNSM	0.00958147	0.00974077	0.00983475	0.00963711	0.00943895	0.00899324	0.00763225	0.00737222	0.00751944	0.00530231	0.00831243	0.00547444	0.00636759											EA_TNSM
	EA_CSP	0.00962794	0.00927268	0.00898619	0.00868289	0.00893325	0.008785	0.00770383	0.00731455	0.00761867	0.00535462	0.00824477	0.00694667	0.00618862	0.00816538										EA_CSP
	EA_LK	0.00912581	0.00850382	0.00808053	0.00823906	0.008425	0.00830875	0.00670816	0.00652189	0.00685237	0.00504385	0.00712735	0.0030625	0.00554462	0.00723818	0.00671676									EA_LK
	EA_MVS_MKSP	0.0101757	0.00904455	0.00920111	0.00887061	0.00942394	0.00943788	0.00696611	0.0070225	0.00681818	0.00553583	0.0076097	0.00578778	0.00636593	0.00791412	0.00758382	0.006365								EA_MVS_MKSP
	EA_ILDG_HDP	0.00924714	0.00860122	0.0092031	0.00832154	0.0088619	0.00880763	0.00684116	0.00645846	0.00691462	0.00507462	0.007337	0.00518556	0.00589103	0.00757641	0.0072178	0.006648	0.00752294							EA_ILDG_HDP
	EB_LK	0.0101982	0.0104374	0.010164	0.00936	0.00920038	0.01062	0.009781	0.00894643	0.0101979	0.005312	0.00993345	0.010505	0.00883765	0.0101917	0.0099931	0.0080605	0.0107176	0.00910462						EB_LK
	EB_MD	0.00963	0.00946122	0.00913786	0.00845132	0.008821	0.00898389	0.00832894	0.00775182	0.00825778	0.00512385	0.00908841	0.00807111	0.00706241	0.00866553	0.00872696	0.00734514	0.00829088	0.00779	0.00746893					EB_MD
	EB_PARL	0.00905296	0.00709714	0.00731536	0.00702333	0.00759393	0.00768643	0.00635786	0.00629481	0.0067837	0.00543909	0.00668593	0.006645	0.00674731	0.00676857	0.0070675	0.00607833	0.00669923	0.00632286	0.00531111	0.00491429				EB_PARL
	EB_NJSR	0.00952657	0.00865385	0.00941925	0.00858263	0.0092135	0.00912921	0.00788317	0.00760162	0.00789757	0.00599615	0.00850105	0.00790444	0.00719379	0.00843816	0.0081641	0.00754939	0.00842882	0.00783122	0.0077292	0.00727154	0.00560071			EB_NJSR
	EB_SB_SBSCP	0.00906743	0.008247	0.00891238	0.00813795	0.0086425	0.00874105	0.00716116	0.00692658	0.00722641	0.00511308	0.00773026	0.00581556	0.00650759	0.00785923	0.007548	0.00693543	0.00772694	0.00731902	0.0076692	0.00657925	0.00514607	0.00664875		EB_SB_SBSCP
	Fst	WN_BCSQ	WN_BCW	WN_QB_QBFO_QBST	WN_WALS	WN_WABA	WN_TNSM	EA_CMB_CMH	EA_DP	EA_HIF_HIM	EA_QB_QBST8	EA_QLDE	EA_RIVR_LNOM2	EA_SAIJ	EA_TNSM	EA_CSP	EA_LK	EA_MVS_MKSP	EA_ILDG_HDP	EB_LK	EB_MD	EB_PARL	EB_NJSR	EB_SB_SBSCP
	WN_BCSQ																								WN_BCSQ
	WN_BCW	0.077344																							WN_BCW
	WN_QB_QBFO_QBST	0.122521	0.0942685																						WN_QB_QBFO_QBST
	WN_WALS	0.0938082	0.0265547	0.118625																					WN_WALS
	WN_WABA	0.0824403	0.0376937	0.11993	0.0369928																				WN_WABA
	WN_TNSM	0.168398	0.143841	0.0877134	0.164646	0.157528																			WN_TNSM
	EA_CMB_CMH	0.249705	0.239131	0.224512	0.263569	0.253295	0.272727																		EA_CMB_CMH
	EA_DP	0.259426	0.25846	0.227999	0.272507	0.256385	0.278844	0.0398172																	EA_DP
	EA_HIF_HIM	0.279682	0.269199	0.251626	0.283815	0.271388	0.302209	0.0501991	0.0831928																EA_HIF_HIM
	EA_QB_QBST8	0.351415	0.311533	0.299584	0.334421	0.326496	0.29909	0.132872	0.157699	0.18022															EA_QB_QBST8
	EA_QLDE	0.236893	0.230159	0.190125	0.244359	0.238848	0.245675	0.03662	0.0634007	0.0850763	0.134909														EA_QLDE
	EA_RIVR_LNOM2	0.376101	0.346664	0.206418	0.354754	0.329141	0.277654	0.10149	0.152647	0.177478	0.112	0.106164													EA_RIVR_LNOM2
	EA_SAIJ	0.293729	0.293021	0.228858	0.319307	0.293909	0.277045	0.0748117	0.0849476	0.106378	0.1292	0.0953421	0.162934												EA_SAIJ
	EA_TNSM	0.214787	0.215183	0.187003	0.230194	0.226416	0.229075	0.0498623	0.0726206	0.10818	0.168982	0.0512365	0.0895778	0.0894369											EA_TNSM
	EA_CSP	0.249826	0.237931	0.227703	0.254912	0.243688	0.257504	0.0516526	0.0790077	0.0915144	0.151523	0.0816045	0.149573	0.0749548	0.0763856										EA_CSP
	EA_LK	0.283057	0.263923	0.226038	0.274144	0.272428	0.286866	0.0740821	0.0880454	0.12734	0.135704	0.0765965	0.107974	0.123898	0.0830276	0.120773									EA_LK
	EA_MVS_MKSP	0.261255	0.255236	0.233758	0.276982	0.25905	0.276662	0.0618439	0.0793062	0.105561	0.149399	0.0664818	0.13315	0.104267	0.0638532	0.0955062	0.088998								EA_MVS_MKSP
	EA_ILDG_HDP	0.22328	0.219	0.197462	0.237195	0.229629	0.256286	0.0314616	0.0571997	0.0842974	0.137035	0.0305305	0.0745556	0.08219	0.0375585	0.0619217	0.074302	0.0541538							EA_ILDG_HDP
	EB_LK	0.346809	0.32377	0.317313	0.327352	0.311199	0.334545	0.245557	0.24896	0.292628	0.316308	0.238181	0.414455	0.285301	0.23278	0.248359	0.260237	0.268731	0.219774						EB_LK
	EB_MD	0.271056	0.272765	0.290114	0.298111	0.281613	0.287623	0.182516	0.211931	0.221458	0.280022	0.203761	0.240278	0.206469	0.177657	0.215251	0.23402	0.218667	0.166806	0.203512					EB_MD
	EB_PARL	0.32631	0.339391	0.290711	0.372715	0.32411	0.319791	0.205897	0.231321	0.255973	0.329223	0.216709	0.297535	0.214056	0.180954	0.221462	0.247528	0.215558	0.188984	0.179866	0.0994032				EB_PARL
	EB_NJSR	0.245379	0.255548	0.236055	0.282958	0.259051	0.274836	0.133222	0.164913	0.177162	0.194772	0.154297	0.209619	0.172597	0.122405	0.161689	0.181628	0.145522	0.12815	0.157739	0.0956328	0.0887068			EB_NJSR
	EB_SB_SBSCP	0.254353	0.264106	0.257445	0.288822	0.263279	0.285845	0.135583	0.147471	0.177923	0.227895	0.141439	0.202994	0.17691	0.126216	0.157835	0.169619	0.170405	0.119524	0.134314	0.101873	0.123773	0.0447092		EB_SB_SBSCP
